# Supplementary material for: Whole-genome analyses reveal a novel prophage and cgSNPs-derived sublineages of Brachyspira hyodysenteriae ST196
Source: BMC Genomics. 2022 Feb 15;23:131. doi: 10.1186/s12864-022-08347-5 (PMC8845278; doi:10.1186/s12864-022-08347-5)
Supplement: Supplementary file 1 — Additional file 1: This file contains python instructions. [file 12864_2022_8347_MOESM1_ESM.txt]

in_file = '/path/to/INPUT/INFILE.fasta'
out_file = '/path/to/OUPUT/OUTFILE.fasta'
import os


def convert(in_file: str, min_coverage=0, min_length=0, out_file=None):
    in_f = open(in_file)

    # define out_function: either write a line to file or print to console
    if out_file:
        # ensure it doesn't exists so we don't overwrite
        assert not os.path.isfile(out_file), F'File already exists! {out_file}'
        # open file
        f = open(out_file, 'w')
        out_function = f.write
    else:
        def print_without_newline(text):
            print(text, end='')

        out_function = print_without_newline

    write = False

    for line in in_f:
        if line.startswith('>'):
            # extract length and coverage from header
            _, length = line.split('_length_', maxsplit=1)
            length, coverage = length.split('_cov_', maxsplit=1)

            # convert string to integer / float
            length = int(length)
            coverage = float(coverage)

            # decide whether to write this contig or not
            write = length >= min_length and coverage >= min_coverage

        if write:
            out_function(line)

    # close file
    if out_file:
        f.close()


if __name__ == '__main__':
    import fire  # pip install fire

    fire.Fire(convert)
