# Supplementary material for: Whole-genome analyses reveal a novel prophage and cgSNPs-derived sublineages of Brachyspira hyodysenteriae ST196
Source: BMC Genomics. 2022 Feb 15;23:131. doi: 10.1186/s12864-022-08347-5 (PMC8845278; doi:10.1186/s12864-022-08347-5)
Supplement: Supplementary file 2 — Additional file 2: This file contains python instructions. [file 12864_2022_8347_MOESM2_ESM.txt]

import os
from collections import Counter


class SnippyParser:
    # def parse_snippies_to_table(self, snippy_folder: str):
    #     print("DOESN'WORK YET")
    #     assert os.path.isdir(snippy_folder)
    #     return None  # will return table
    #
    # def _parse_snippy(self, snippy_file: str) -> dict:
    #     print("DOESN'WORK YET")
    #     assert os.path.isfile(snippy_file)
    #
    #     with open(snippy_file) as f:
    #         line = f.readline()  # skip file header
    #         assert line.startswith(
    #             'CHROM	POS	TYPE	REF	ALT	EVIDENCE	FTYPE	STRAND	NT_POS	AA_POS	EFFECT'), F'this is not a snippy-file: {snippy_file}'
    #         line = f.readline()
    #         while line:
    #             line = line.split('\t')
    #             chromosome = line[0]
    #             position = line[1]
    #             type = line[2]
    #
    #             print(chromosome, position, type)
    #
    #             line = f.readline().strip()
    #             break
    #
    #     return None  # will return dictionary

    def merge_sort_snippy_files(self, snippy_folder: str, suffix='.tab'):
        assert os.path.isdir(snippy_folder)
        snippy_files = [file for file in os.listdir(snippy_folder) if file.endswith(suffix)]
        n_files = len(snippy_files)
        assert n_files > 1

        all_files = []
        for snippy_file in snippy_files:
            all_files.extend(self._read_snippy(snippy_folder + '/' + snippy_file))

        # sort all_files
        all_files.sort(key=lambda x: x[1])
        all_files.sort(key=lambda x: x[0])

        return all_files, n_files

    def _read_snippy(self, snippy_file):
        with open(snippy_file, 'r') as f:
            header = f.readline()  # skip file header
            assert header.startswith(
                'CHROM	POS	TYPE	REF	ALT	EVIDENCE	FTYPE	STRAND	NT_POS	AA_POS	EFFECT'), F'this is not a snippy-file: {snippy_file}'
            file = f.readlines()

        file = [line.strip().split('\t') for line in file]
        file = [[line[0], int(line[1]), line[2:], snippy_file] for line in file]

        for line in file:
            if len(line[2]) != 12:
                if len(line[2]) == 4:
                    line[2].append('non-CDS')
                line[2].extend(['' for i in range(12 - len(line[2]))])
            line[2] = '\t'.join(line[2])
        return file

    def filter_snippy_files(self, snippy_folder: str, occurrences: set):
        all_files, n_files = self.merge_sort_snippy_files(snippy_folder)

        positions = [(line[0], line[1]) for line in all_files]

        chro_pos_to_count = Counter(positions)

        max_pos_mutations = max(chro_pos_to_count.values())
        assert max_pos_mutations <= n_files

        if max_pos_mutations != n_files:
            print('WARNING: No position was mutated in all files. This may be a programming error.')

        def filter_file(line):
            return chro_pos_to_count[(line[0], line[1])] in occurrences

        all_files = list(filter(filter_file, all_files))

        return all_files

    def write_file(self, file_variable, save_path):

        def file_var_to_string(line):
            line = list(line)
            line[1] = str(line[1])
            return '\t'.join(line)

        file_variable = [file_var_to_string(line) for line in file_variable]

        with open(save_path, 'w') as f:
            f.write('\n'.join(file_variable))


for i in [1, 2, 3, 4, 5, 6, 7, 8, 9, 10, 11, 12, 13, 14]:
    sp = SnippyParser()
    parsed_file = sp.filter_snippy_files(snippy_folder='AG_Comparison_Filt_Files_ST196', occurrences={i})
    sp.write_file(parsed_file, F'occur_{i}_times.tab')
