# Supplementary material for: Whole-genome analyses reveal a novel prophage and cgSNPs-derived sublineages of Brachyspira hyodysenteriae ST196
Source: BMC Genomics. 2022 Feb 15;23:131. doi: 10.1186/s12864-022-08347-5 (PMC8845278; doi:10.1186/s12864-022-08347-5)
Supplement: Supplementary file 3 — Additional file 3: This file contains BioProjects and information of all analysed genomes. [file 12864_2022_8347_MOESM3_ESM.xlsx]

## Sheet: External-genomes_for_Pangenome
name	contigs_db_path
Bh743_7	~/Brachyspira/Bh743-7_LR-contigs.db
BHZ26	~/Brachyspira/BHZ26-contigs.db
BHZ153	~/Brachyspira/BHZ153-contigs.db
BHZ231	~/Brachyspira/BHZ231-contigs.db
BHZ333	~/Brachyspira/BHZ333-contigs.db
BHZ480	~/Brachyspira/BHZ480-contigs.db
BHZ630	~/Brachyspira/BHZ630-contigs.db
BHZ660	~/Brachyspira/BHZ660-contigs.db
BHZ684	~/Brachyspira/BHZ684-contigs.db
BHZ695	~/Brachyspira/BHZ695-contigs.db
BHZ777	~/Brachyspira/BHZ777-contigs.db
BHZ784	~/Brachyspira/BHZ784-contigs.db
BHZ819	~/Brachyspira/BHZ819-contigs.db
B_114_09C	~/Brachyspira/B_114_09C-contigs.db
B_115_02A	~/Brachyspira/B_115_02A-contigs.db
BHZ375	~/Brachyspira/375-contigs.db
BHZ526	~/Brachyspira/526-contigs.db
BHZ755	~/Brachyspira/755-contigs.db
B78_ASM167678v2	~/Brachyspira/Brachyspira_hyodysenteriae_ATCC_27164_GCA_001676785_2-contigs.db
FMV89_3323_ASM101291v1	~/Brachyspira/Brachyspira_hyodysenteriae_GCA_001012915_1-contigs.db
NX_ASM101292v1	~/Brachyspira/Brachyspira_hyodysenteriae_GCA_001012925_1-contigs.db
Bhyo_865_ASM101293v1	~/Brachyspira/Brachyspira_hyodysenteriae_GCA_001012935_1-contigs.db
B204_ASM101294v1	~/Brachyspira/Brachyspira_hyodysenteriae_GCA_001012945_1-contigs.db
B6933_ASM101299v1	~/Brachyspira/Brachyspira_hyodysenteriae_GCA_001012995_1-contigs.db
B78_ASM101300v1	~/Brachyspira/Brachyspira_hyodysenteriae_GCA_001013005_1-contigs.db
G21_ASM101303v1	~/Brachyspira/Brachyspira_hyodysenteriae_GCA_001013035_1-contigs.db
G44_ASM101304v1	~/Brachyspira/Brachyspira_hyodysenteriae_GCA_001013045_1-contigs.db
NSW15_ASM101307v1	~/Brachyspira/Brachyspira_hyodysenteriae_GCA_001013075_1-contigs.db
NSW5_ASM101308v1	~/Brachyspira/Brachyspira_hyodysenteriae_GCA_001013085_1-contigs.db
ST265_ASM101311v1	~/Brachyspira/Brachyspira_hyodysenteriae_GCA_001013115_1-contigs.db
Vic2_ASM101312v1	~/Brachyspira/Brachyspira_hyodysenteriae_GCA_001013125_1-contigs.db
B8044_ASM101315v1	~/Brachyspira/Brachyspira_hyodysenteriae_GCA_001013155_1-contigs.db
FM88_90_ASM101316v1	~/Brachyspira/Brachyspira_hyodysenteriae_GCA_001013165_1-contigs.db
Q17_ASM101319v1	~/Brachyspira/Brachyspira_hyodysenteriae_GCA_001013195_1-contigs.db
ST190_ASM101320v1	~/Brachyspira/Brachyspira_hyodysenteriae_GCA_001013205_1-contigs.db
ST195_ASM101323v1	~/Brachyspira/Brachyspira_hyodysenteriae_GCA_001013235_1-contigs.db
ST210_ASM101324v1	~/Brachyspira/Brachyspira_hyodysenteriae_GCA_001013245_1-contigs.db
WA100_ASM101327v1	~/Brachyspira/Brachyspira_hyodysenteriae_GCA_001013275_1-contigs.db
BH718_ASM285023v1	~/Brachyspira/Brachyspira_hyodysenteriae_GCA_002850235_1-contigs.db
NM7_ASM759541v1	~/Brachyspira/Brachyspira_hyodysenteriae_GCA_007595415_1-contigs.db
NM33_ASM759544v1	~/Brachyspira/Brachyspira_hyodysenteriae_GCA_007595445_1-contigs.db
NM41_ASM759546v1	~/Brachyspira/Brachyspira_hyodysenteriae_GCA_007595465_1-contigs.db
NM62_ASM759547v1	~/Brachyspira/Brachyspira_hyodysenteriae_GCA_007595475_1-contigs.db
NM15_ASM759548v1	~/Brachyspira/Brachyspira_hyodysenteriae_GCA_007595485_1-contigs.db
NM21_ASM759550v1	~/Brachyspira/Brachyspira_hyodysenteriae_GCA_007595505_1-contigs.db
NM31_ASM759554v1	~/Brachyspira/Brachyspira_hyodysenteriae_GCA_007595545_1-contigs.db
NM65_ASM759556v1	~/Brachyspira/Brachyspira_hyodysenteriae_GCA_007595565_1-contigs.db
B204_ASM759557v1	~/Brachyspira/Brachyspira_hyodysenteriae_GCA_007595575_1-contigs.db
B204_ASM759560v1	~/Brachyspira/Brachyspira_hyodysenteriae_GCA_007595605_1-contigs.db
NM44_ASM759561v1	~/Brachyspira/Brachyspira_hyodysenteriae_GCA_007595615_1-contigs.db
NM18_ASM759562v1	~/Brachyspira/Brachyspira_hyodysenteriae_GCA_007595625_1-contigs.db
NM28_ASM759564v1	~/Brachyspira/Brachyspira_hyodysenteriae_GCA_007595645_1-contigs.db
NM5_ASM759568v1	~/Brachyspira/Brachyspira_hyodysenteriae_GCA_007595685_1-contigs.db
WA1_ASM2210v1	~/Brachyspira/Brachyspira_hyodysenteriae_WA1_GCA_000022105_1-contigs.db
Bp_95_1000_ASM14372v1	~/Brachyspira/Brachyspira_pilosicoli_95_1000_GCA_000143725_1-contigs.db
Bp_B2904_ASM29657v1	~/Brachyspira/Brachyspira_pilosicoli_B2904_GCA_000296575_1-contigs.db
Bp_PC5538III_hc_ASM801653v1	~/Brachyspira/Brachyspira_pilosicoli_GCA_008016535_1-contigs.db
Bp_NCTC13046_35377_G01	~/Brachyspira/Brachyspira_pilosicoli_GCA_900445955_1-contigs.db
Bp_P43_6_78_ASM32566v1	~/Brachyspira/Brachyspira_pilosicoli_P43_6_78_GCA_000325665_1-contigs.db
Bp_NCTC12874_35377_H01	~/Brachyspira/Brachyspira_pilosicoli_GCA_900445975_1-contigs.db
Bp_WesB_ASM31918v1	~/Brachyspira/Brachyspira_pilosicoli_WesB_GCA_000319185_1-contigs.db
Bp_SP16_ASM286586v1	~/Brachyspira/Brachyspira_pilosicoli_SP16_GCA_002865865_1-contigs.db
Baalb_PC5587_u_ASM801643v1	~/Brachyspira/Brachyspira_aalborgi_GCA_008016435_1-contigs.db
Baalb_W1_ASM801644v1	~/Brachyspira/Brachyspira_aalborgi_GCA_008016445_1-contigs.db
Baalb_513A_ASM801645v1	~/Brachyspira/Brachyspira_aalborgi_GCA_008016455_1-contigs.db
Baalb_PC5587p_ASM801646v1	~/Brachyspira/Brachyspira_aalborgi_GCA_008016465_1-contigs.db
Baalb_PC5538III_lc_ASM801651v1	~/Brachyspira/Brachyspira_aalborgi_GCA_008016515_1-contigs.db
Baalb_PC4597II_ASM801654v1	~/Brachyspira/Brachyspira_aalborgi_GCA_008016545_1-contigs.db
Baalb_PC5099IV_ASM801652v1	~/Brachyspira/Brachyspira_aalborgi_GCA_008016525_1-contigs.db
Baalb_PC4580III_ASM801656v1	~/Brachyspira/Brachyspira_aalborgi_GCA_008016565_1-contigs.db
Baalb_PC3997IV_ASM801662v1	~/Brachyspira/Brachyspira_aalborgi_GCA_008016625_1-contigs.db
Baalb_PC4226IV_ASM801661v1	~/Brachyspira/Brachyspira_aalborgi_GCA_008016615_1-contigs.db
Baalb_PC390II_ASM801663v1	~/Brachyspira/Brachyspira_aalborgi_GCA_008016635_1-contigs.db
Baalb_PC3714II_ASM801668v1	~/Brachyspira/Brachyspira_aalborgi_GCA_008016685_1-contigs.db
Baalb_PC3939II_ASM801667v1	~/Brachyspira/Brachyspira_aalborgi_GCA_008016675_1-contigs.db
Baalb_PC3517II_ASM801672v1	~/Brachyspira/Brachyspira_aalborgi_GCA_008016725_1-contigs.db
Baalb_PC2777IV_ASM801671v1	~/Brachyspira/Brachyspira_aalborgi_GCA_008016715_1-contigs.db
Baalb_PC3053II_ASM801676v1	~/Brachyspira/Brachyspira_aalborgi_GCA_008016765_1-contigs.db
Baalb_PC2022III_ASM801675v1	~/Brachyspira/Brachyspira_aalborgi_GCA_008016755_1-contigs.db
Bhamp_30446_ASM31619v1	~/Brachyspira/Brachyspira_hampsonii_30446_GCA_000316195_1-contigs.db
Bhamp_30599	~/Brachyspira/Brachyspira_hampsonii_30599_GCA_000334935_1-contigs.db
Bhamp_KL180_ASM305483v1	~/Brachyspira/Brachyspira_hampsonii_bvII_GCA_003054835_1-contigs.db
Bhamp_P280_1_ASM174620v1	~/Brachyspira/Brachyspira_hampsonii_GCA_001746205_1-contigs.db
Bhamp_NSH16_ASM221480v1	~/Brachyspira/Brachyspira_hampsonii_GCA_002214805_1-contigs.db
Bhamp_NSH24_ASM174621v1	~/Brachyspira/Brachyspira_hampsonii_GCA_001746215_1-contigs.db
Bhamp_NSH16_ASM174622v1	~/Brachyspira/Brachyspira_hampsonii_GCA_001746225_1-contigs.db
Bmurd_DSM_12563_ASM9284v1	~/Brachyspira/Brachyspira_murdochii_DSM_12563_GCA_000092845_1-contigs.db
Bmurd_D1303603F2_ASM293898v1	~/Brachyspira/Brachyspira_murdochii_GCA_002938985_1-contigs.db
Bint_PWS_A_ASM22321v1	~/Brachyspira/Brachyspira_intermedia_PWS_A_GCA_000223215_1-contigs.db
Bsuan_AN4859_03_BRSU_AN4859	~/Brachyspira/Brachyspira_suanatina_GCA_001049755_1-contigs.db

## Sheet: BioProjects_ID_B_hyodysenteriae
	Assembly Details
BioProject ID	# Assembly	Level	Contigs	BioSample	Strain	Taxonomy
PRJNA31263	GCA_000022105.1	Complete genome	2	SAMN02603102	WA1	Brachyspira hyodysenteriae
PRJNA272555	GCA_001013275.1	Scaffold	JXNS00000000	SAMN03286869	WA100	Brachyspira hyodysenteriae
	GCA_001013245.1	Scaffold	JXNP00000000	SAMN03285458	ST210	Brachyspira hyodysenteriae
	GCA_001013235.1	Scaffold	JXNO00000000	SAMN03285457	ST195	Brachyspira hyodysenteriae
	GCA_001013205.1	Scaffold	JXNN00000000	SAMN03285456	ST190	Brachyspira hyodysenteriae
	GCA_001013195.1	Scaffold	JXNM00000000	SAMN03285455	Q17	Brachyspira hyodysenteriae
	GCA_001013165.1	Contig	JXNJ00000000	SAMN03285451	FM88.90	Brachyspira hyodysenteriae
	GCA_001013155.1	Scaffold	JXNG00000000	SAMN03285448	B8044	Brachyspira hyodysenteriae
	GCA_001013115.1	Scaffold	JXNQ00000000	SAMN03286867	ST265	Brachyspira hyodysenteriae
	GCA_001013125.1	Scaffold	JXNR00000000	SAMN03286868	Vic2	Brachyspira hyodysenteriae
	GCA_001013085.1	Scaffold	JXNL00000000	SAMN03285454	NSW5	Brachyspira hyodysenteriae
	GCA_001013075.1	Scaffold	JXNK00000000	SAMN03285453	NSW15	Brachyspira hyodysenteriae
	GCA_001013045.1	Scaffold	JXNI00000000	SAMN03285450	G44	Brachyspira hyodysenteriae
	GCA_001013035.1	Scaffold	JXNH00000000	SAMN03285449	G21	Brachyspira hyodysenteriae
	GCA_001013005.1	Scaffold	JXNF00000000	SAMN03285447	B78	Brachyspira hyodysenteriae
	GCA_001012995.1	Scaffold	JXNE00000000	SAMN03283816	B6933	Brachyspira hyodysenteriae
	GCA_001012925.1	Scaffold	JXNC00000000	SAMN03283813	NX	Brachyspira hyodysenteriae
	GCA_001012945.1	Scaffold	JXND00000000	SAMN03283814	B204	Brachyspira hyodysenteriae
	GCA_001012935.1	Scaffold	JXNA00000000	SAMN03283750	865	Brachyspira hyodysenteriae
	GCA_001012915.1	Scaffold	JXNB00000000	SAMN03283812	FMV89.3323	Brachyspira hyodysenteriae
PRJNA322728	GCA_001676785.2	Complete genome	2	SAMN05172954	B-78T ATCC 27164	Brachyspira hyodysenteriae
PRJNA324617	GCA_007595685.1	Contig	LZOU00000000	SAMN05210910	NM5	Brachyspira hyodysenteriae
	GCA_007595645.1	Contig	LZOT00000000	SAMN05210909	NM28	Brachyspira hyodysenteriae
	GCA_007595625.1	Contig	LZOS00000000	SAMN05210908	NM18	Brachyspira hyodysenteriae
	GCA_007595615.1	Contig	LZOR00000000	SAMN05210907	NM44	Brachyspira hyodysenteriae
	GCA_007595605.1	Contig	LZOQ00000000	SAMN05210919	B204_pigpassaged	Brachyspira hyodysenteriae
	GCA_007595575.1	Contig	LZOP00000000	SAMN05210918	B204_labpassaged	Brachyspira hyodysenteriae
	GCA_007595565.1	Contig	LZOO00000000	SAMN05210917	NM65	Brachyspira hyodysenteriae
	GCA_007595545.1	Contig	LZON00000000	SAMN05210916	NM31	Brachyspira hyodysenteriae
	GCA_007595485.1	Contig	LZOL00000000	SAMN05210914	NM15	Brachyspira hyodysenteriae
	GCA_007595505.1	Contig	LZOM00000000	SAMN05210915	NM21	Brachyspira hyodysenteriae
	GCA_007595475.1	Contig	LZOJ00000000	SAMN05210912	NM62	Brachyspira hyodysenteriae
	GCA_007595465.1	Contig	LZOK00000000	SAMN05210913	NM41	Brachyspira hyodysenteriae
	GCA_007595445.1	Contig	LZOI00000000	SAMN05210911	NM33	Brachyspira hyodysenteriae
	GCA_007595415.1	Contig	LZOH00000000	SAMN05210906	NM7	Brachyspira hyodysenteriae
PRJNA342417	GCA_002850235.1	Complete genome	2	SAMN05757017	BH718	Brachyspira hyodysenteriae
Swiss B. hyodysenteriae strains
PRJNA594292	GCA_017751165.1	Complete genome	CP046926	SAMN13511719	BHZ755	Brachyspira hyodysenteriae
			CP046927	SAMN13511719	pBHZ755	Brachyspira hyodysenteriae
	GCA_017751185.1	Complete genome	CP046928	SAMN13511718	BHZ526	Brachyspira hyodysenteriae
			CP046929	SAMN13511718	pBHZ526	Brachyspira hyodysenteriae
	GCA_017751205.1	Complete genome	CP046930	SAMN13511717	BHZ375	Brachyspira hyodysenteriae
			CP046931	SAMN13511717	pBHZ375	Brachyspira hyodysenteriae
	GCA_017751225.1	Complete genome	CP046932	SAMN13511716	Bh743-7	Brachyspira hyodysenteriae
			CP046933	SAMN13511716	pBh743-7	Brachyspira hyodysenteriae
PRJNA697967	GCA_018704325.1	Contig	JAFCST000000000	SAMN17702569	BHZ26	Brachyspira hyodysenteriae
	GCA_018704305.1	Contig	JAFCSS000000000	SAMN17702570	BHZ153	Brachyspira hyodysenteriae
	GCA_018704225.1	Contig	JAFCSR000000000	SAMN17702571	BHZ231	Brachyspira hyodysenteriae
	GCA_018704235.1	Contig	JAFCSQ000000000	SAMN17702572	BHZ333	Brachyspira hyodysenteriae
	GCA_018704255.1	Contig	JAFCSP000000000	SAMN17702573	BHZ480	Brachyspira hyodysenteriae
	GCA_018704245.1	Contig	JAFCSO000000000	SAMN17702574	BHZ630	Brachyspira hyodysenteriae
	GCA_018704205.1	Contig	JAFCSN000000000	SAMN17702575	BHZ660	Brachyspira hyodysenteriae
	GCA_018704165.1	Contig	JAFCSM000000000	SAMN17702576	BHZ684	Brachyspira hyodysenteriae
	GCA_018704145.1	Contig	JAFCSL000000000	SAMN17702577	BHZ695	Brachyspira hyodysenteriae
	GCA_018704155.1	Contig	JAFCSK000000000	SAMN17702578	BHZ777	Brachyspira hyodysenteriae
	GCA_018704105.1	Contig	JAFCSJ000000000	SAMN17702579	BHZ784	Brachyspira hyodysenteriae
	GCA_018704035.1	Contig	JAFCSI000000000	SAMN17702580	BHZ819	Brachyspira hyodysenteriae
	GCA_018704355.1	Contig	JAFCSV000000000	SAMN17702567	B 114_09C	Brachyspira hyodysenteriae
	GCA_018704345.1	Contig	JAFCSU000000000	SAMN17702568	B 115_02A	Brachyspira hyodysenteriae

## Sheet: Brachyspira aalborgi
Brachyspira aalborgi_Metadata
assembly_accession	bioproject	biosample	wgs_master	excluded_from_refseq	refseq_category	relation_to_type_material	taxid	species_taxid	organism_name	infraspecific_name	isolate	version_status	assembly_level	release_type	genome_rep	seq_rel_date	asm_name	submitter	gbrs_paired_asm	paired_asm_comp	ftp_path	local_filename
GCA_008016435.1	PRJNA513011	SAMN10696517	SAXV00000000.1		na		29522	29522	Brachyspira aalborgi	strain+AD0-PC5587+AC0-u		latest	Contig	Major	Full	2019-08-19	ASM801643v1	Karolinska Institutet	GCF_008016435.1	identical	ftp://ftp.ncbi.nlm.nih.gov/genomes/all/GCA/008/016/435/GCA_008016435.1_ASM801643v1	./genbank/bacteria/GCA_008016435.1/GCA_008016435.1_ASM801643v1_genomic.gbff.gz
GCA_008016445.1	PRJNA513011	SAMN10696519	SAXT00000000.1		representative genome		29522	29522	Brachyspira aalborgi	strain+AD0-W1		latest	Scaffold	Major	Full	2019-08-19	ASM801644v1	Karolinska Institutet	GCF_008016445.1	identical	ftp://ftp.ncbi.nlm.nih.gov/genomes/all/GCA/008/016/445/GCA_008016445.1_ASM801644v1	./genbank/bacteria/GCA_008016445.1/GCA_008016445.1_ASM801644v1_genomic.gbff.gz
GCA_008016455.1	PRJNA513011	SAMN10696518	SAXU00000000.1		na	assembly from type material	29522	29522	Brachyspira aalborgi	strain+AD0-513A		latest	Scaffold	Major	Full	2019-08-19	ASM801645v1	Karolinska Institutet	GCF_008016455.1	identical	ftp://ftp.ncbi.nlm.nih.gov/genomes/all/GCA/008/016/455/GCA_008016455.1_ASM801645v1	./genbank/bacteria/GCA_008016455.1/GCA_008016455.1_ASM801645v1_genomic.gbff.gz
GCA_008016465.1	PRJNA513011	SAMN10696516	SAXW00000000.1		na		29522	29522	Brachyspira aalborgi	strain+AD0-PC5587+AC0-p		latest	Contig	Major	Full	2019-08-19	ASM801646v1	Karolinska Institutet	GCF_008016465.1	identical	ftp://ftp.ncbi.nlm.nih.gov/genomes/all/GCA/008/016/465/GCA_008016465.1_ASM801646v1	./genbank/bacteria/GCA_008016465.1/GCA_008016465.1_ASM801646v1_genomic.gbff.gz
GCA_008016515.1	PRJNA513011	SAMN10696515	SAXX00000000.1		na		29522	29522	Brachyspira aalborgi	strain+AD0-PC5538III+AC0-lc		latest	Contig	Major	Full	2019-08-19	ASM801651v1	Karolinska Institutet	GCF_008016515.1	identical	ftp://ftp.ncbi.nlm.nih.gov/genomes/all/GCA/008/016/515/GCA_008016515.1_ASM801651v1	./genbank/bacteria/GCA_008016515.1/GCA_008016515.1_ASM801651v1_genomic.gbff.gz
GCA_008016525.1	PRJNA513011	SAMN10696513	SAXZ00000000.1		na		29522	29522	Brachyspira aalborgi	strain+AD0-PC5099IV		latest	Scaffold	Major	Full	2019-08-19	ASM801652v1	Karolinska Institutet	GCF_008016525.1	identical	ftp://ftp.ncbi.nlm.nih.gov/genomes/all/GCA/008/016/525/GCA_008016525.1_ASM801652v1	./genbank/bacteria/GCA_008016525.1/GCA_008016525.1_ASM801652v1_genomic.gbff.gz
GCA_008016545.1	PRJNA513011	SAMN10696512	SAYA00000000.1		na		29522	29522	Brachyspira aalborgi	strain+AD0-PC4597II		latest	Contig	Major	Full	2019-08-19	ASM801654v1	Karolinska Institutet	GCF_008016545.1	identical	ftp://ftp.ncbi.nlm.nih.gov/genomes/all/GCA/008/016/545/GCA_008016545.1_ASM801654v1	./genbank/bacteria/GCA_008016545.1/GCA_008016545.1_ASM801654v1_genomic.gbff.gz
GCA_008016565.1	PRJNA513011	SAMN10696511	SAYB00000000.1		na		29522	29522	Brachyspira aalborgi	strain+AD0-PC4580III		latest	Scaffold	Major	Full	2019-08-19	ASM801656v1	Karolinska Institutet	GCF_008016565.1	identical	ftp://ftp.ncbi.nlm.nih.gov/genomes/all/GCA/008/016/565/GCA_008016565.1_ASM801656v1	./genbank/bacteria/GCA_008016565.1/GCA_008016565.1_ASM801656v1_genomic.gbff.gz
GCA_008016615.1	PRJNA513011	SAMN10696510	SAYC00000000.1		na		29522	29522	Brachyspira aalborgi	strain+AD0-PC4226IV		latest	Scaffold	Major	Full	2019-08-19	ASM801661v1	Karolinska Institutet	GCF_008016615.1	identical	ftp://ftp.ncbi.nlm.nih.gov/genomes/all/GCA/008/016/615/GCA_008016615.1_ASM801661v1	./genbank/bacteria/GCA_008016615.1/GCA_008016615.1_ASM801661v1_genomic.gbff.gz
GCA_008016625.1	PRJNA513011	SAMN10696509	SAYD00000000.1		na		29522	29522	Brachyspira aalborgi	strain+AD0-PC3997IV		latest	Scaffold	Major	Full	2019-08-19	ASM801662v1	Karolinska Institutet	GCF_008016625.1	identical	ftp://ftp.ncbi.nlm.nih.gov/genomes/all/GCA/008/016/625/GCA_008016625.1_ASM801662v1	./genbank/bacteria/GCA_008016625.1/GCA_008016625.1_ASM801662v1_genomic.gbff.gz
GCA_008016635.1	PRJNA513011	SAMN10696507	SAYF00000000.1		na		29522	29522	Brachyspira aalborgi	strain+AD0-PC390II		latest	Contig	Major	Full	2019-08-19	ASM801663v1	Karolinska Institutet	GCF_008016635.1	identical	ftp://ftp.ncbi.nlm.nih.gov/genomes/all/GCA/008/016/635/GCA_008016635.1_ASM801663v1	./genbank/bacteria/GCA_008016635.1/GCA_008016635.1_ASM801663v1_genomic.gbff.gz
GCA_008016675.1	PRJNA513011	SAMN10696508	SAYE00000000.1		na		29522	29522	Brachyspira aalborgi	strain+AD0-PC3939II		latest	Scaffold	Major	Full	2019-08-19	ASM801667v1	Karolinska Institutet	GCF_008016675.1	identical	ftp://ftp.ncbi.nlm.nih.gov/genomes/all/GCA/008/016/675/GCA_008016675.1_ASM801667v1	./genbank/bacteria/GCA_008016675.1/GCA_008016675.1_ASM801667v1_genomic.gbff.gz
GCA_008016685.1	PRJNA513011	SAMN10696506	SAYG00000000.1		na		29522	29522	Brachyspira aalborgi	strain+AD0-PC3714II		latest	Contig	Major	Full	2019-08-19	ASM801668v1	Karolinska Institutet	GCF_008016685.1	identical	ftp://ftp.ncbi.nlm.nih.gov/genomes/all/GCA/008/016/685/GCA_008016685.1_ASM801668v1	./genbank/bacteria/GCA_008016685.1/GCA_008016685.1_ASM801668v1_genomic.gbff.gz
GCA_008016715.1	PRJNA513011	SAMN10696503	SAYJ00000000.1		na		29522	29522	Brachyspira aalborgi	strain+AD0-PC2777IV		latest	Scaffold	Major	Full	2019-08-19	ASM801671v1	Karolinska Institutet	GCF_008016715.1	identical	ftp://ftp.ncbi.nlm.nih.gov/genomes/all/GCA/008/016/715/GCA_008016715.1_ASM801671v1	./genbank/bacteria/GCA_008016715.1/GCA_008016715.1_ASM801671v1_genomic.gbff.gz
GCA_008016725.1	PRJNA513011	SAMN10696505	SAYH00000000.1		na		29522	29522	Brachyspira aalborgi	strain+AD0-PC3517II		latest	Contig	Major	Full	2019-08-19	ASM801672v1	Karolinska Institutet	GCF_008016725.1	identical	ftp://ftp.ncbi.nlm.nih.gov/genomes/all/GCA/008/016/725/GCA_008016725.1_ASM801672v1	./genbank/bacteria/GCA_008016725.1/GCA_008016725.1_ASM801672v1_genomic.gbff.gz
GCA_008016755.1	PRJNA513011	SAMN10696502	SAYK00000000.1		na		29522	29522	Brachyspira aalborgi	strain+AD0-PC2022III		latest	Scaffold	Major	Full	2019-08-19	ASM801675v1	Karolinska Institutet	GCF_008016755.1	identical	ftp://ftp.ncbi.nlm.nih.gov/genomes/all/GCA/008/016/755/GCA_008016755.1_ASM801675v1	./genbank/bacteria/GCA_008016755.1/GCA_008016755.1_ASM801675v1_genomic.gbff.gz
GCA_008016765.1	PRJNA513011	SAMN10696504	SAYI00000000.1		na		29522	29522	Brachyspira aalborgi	strain+AD0-PC3053II		latest	Scaffold	Major	Full	2019-08-19	ASM801676v1	Karolinska Institutet	GCF_008016765.1	identical	ftp://ftp.ncbi.nlm.nih.gov/genomes/all/GCA/008/016/765/GCA_008016765.1_ASM801676v1	./genbank/bacteria/GCA_008016765.1/GCA_008016765.1_ASM801676v1_genomic.gbff.gz

## Sheet: Brachyspira hampsonii
Brachyspira hampsonii_Metadata
assembly_accession	bioproject	biosample	wgs_master	excluded_from_refseq	refseq_category	relation_to_type_material	taxid	species_taxid	organism_name	infraspecific_name	isolate	version_status	assembly_level	release_type	genome_rep	seq_rel_date	asm_name	submitter	gbrs_paired_asm	paired_asm_comp	ftp_path	local_filename
GCA_000316195.1	PRJNA169353	SAMN01096567	ALNZ00000000.1		na		1289135	1287055	Brachyspira hampsonii 30446	strain=30446		latest	Scaffold	Major	Full	2012-12-03	ASM31619v1	University of Saskatchewan	GCF_000316195.1	identical	ftp://ftp.ncbi.nlm.nih.gov/genomes/all/GCA/000/316/195/GCA_000316195.1_ASM31619v1	./genbank/bacteria/GCA_000316195.1/GCA_000316195.1_ASM31619v1_genomic.gbff.gz
GCA_000334935.1	PRJNA187424	SAMN02471936	AOMM00000000.1		na		1287056	1287055	Brachyspira hampsonii 30599	strain=30599		latest	Contig	Major	Full	2013-01-31	brachy30599_1.0	University of Saskatchewan	GCF_000334935.1	identical	ftp://ftp.ncbi.nlm.nih.gov/genomes/all/GCA/000/334/935/GCA_000334935.1_brachy30599_1.0	./genbank/bacteria/GCA_000334935.1/GCA_000334935.1_brachy30599_1.0_genomic.gbff.gz
GCA_001746205.1	PRJNA324559	SAMN05520946	MDCO00000000.1		na		1287055	1287055	Brachyspira hampsonii	strain=P280/1		latest	Contig	Major	Full	2016-09-25	ASM174620v1	University of Minnesota	GCF_001746205.1	identical	ftp://ftp.ncbi.nlm.nih.gov/genomes/all/GCA/001/746/205/GCA_001746205.1_ASM174620v1	./genbank/bacteria/GCA_001746205.1/GCA_001746205.1_ASM174620v1_genomic.gbff.gz
GCA_001746215.1	PRJNA324559	SAMN05209829	LZOG00000000.1		na		1287055	1287055	Brachyspira hampsonii	strain=NSH-24		latest	Contig	Major	Full	2016-09-25	ASM174621v1	University of Minnesota	GCF_001746215.1	identical	ftp://ftp.ncbi.nlm.nih.gov/genomes/all/GCA/001/746/215/GCA_001746215.1_ASM174621v1	./genbank/bacteria/GCA_001746215.1/GCA_001746215.1_ASM174621v1_genomic.gbff.gz
GCA_001746225.1	PRJNA324559	SAMN05209828	LZOF00000000.1		na	assembly from type material	1287055	1287055	Brachyspira hampsonii	strain=NSH-16		latest	Contig	Major	Full	2016-09-25	ASM174622v1	University of Minnesota	GCF_001746225.1	identical	ftp://ftp.ncbi.nlm.nih.gov/genomes/all/GCA/001/746/225/GCA_001746225.1_ASM174622v1	./genbank/bacteria/GCA_001746225.1/GCA_001746225.1_ASM174622v1_genomic.gbff.gz
GCA_002214805.1	PRJNA362677	SAMN06245869			representative genome	assembly from type material	1287055	1287055	Brachyspira hampsonii	strain=NSH-16		latest	Complete Genome	Major	Full	2017-07-05	ASM221480v1	University of Minnesota	GCF_002214805.1	identical	ftp://ftp.ncbi.nlm.nih.gov/genomes/all/GCA/002/214/805/GCA_002214805.1_ASM221480v1	./genbank/bacteria/GCA_002214805.1/GCA_002214805.1_ASM221480v1_genomic.gbff.gz
GCA_003054835.1	PRJNA243522	SAMN02716925	JJMV00000000.1		na		1203226	1287055	Brachyspira hampsonii bv. II	strain=KL-180		latest	Scaffold	Major	Full	2018-04-17	ASM305483v1	University of Saskatchewan	GCF_003054835.1	identical	ftp://ftp.ncbi.nlm.nih.gov/genomes/all/GCA/003/054/835/GCA_003054835.1_ASM305483v1	./genbank/bacteria/GCA_003054835.1/GCA_003054835.1_ASM305483v1_genomic.gbff.gz

## Sheet: Brachyspira intermedia
Brachyspira intermedia_Metadata
assembly_accession	bioproject	biosample	wgs_master	excluded_from_refseq	refseq_category	relation_to_type_material	taxid	species_taxid	organism_name	infraspecific_name	isolate	version_status	assembly_level	release_type	genome_rep	seq_rel_date	asm_name	submitter	gbrs_paired_asm	paired_asm_comp	ftp_path	local_filename
GCA_000223215.1	PRJNA68051	SAMN02603670			representative genome	assembly from type material	1045858	84377	Brachyspira intermedia PWS/A	strain=PWS/A		latest	Complete Genome	Major	Full	2011-08-10	ASM22321v1	National Veterinary Institute (SVA)	GCF_000223215.1	identical	ftp://ftp.ncbi.nlm.nih.gov/genomes/all/GCA/000/223/215/GCA_000223215.1_ASM22321v1	./genbank/bacteria/GCA_000223215.1/GCA_000223215.1_ASM22321v1_genomic.gbff.gz

## Sheet: Brachyspira murdochii
Brachyspira murdochii_Metadata
assembly_accession	bioproject	biosample	wgs_master	excluded_from_refseq	refseq_category	relation_to_type_material	taxid	species_taxid	organism_name	infraspecific_name	isolate	version_status	assembly_level	release_type	genome_rep	seq_rel_date	asm_name	submitter	gbrs_paired_asm	paired_asm_comp	ftp_path	local_filename
GCA_000092845.1	PRJNA29543	SAMN00001910			representative genome	assembly from type material	526224	84378	Brachyspira murdochii DSM 12563	strain=DSM 12563		latest	Complete Genome	Major	Full	2010-05-13	ASM9284v1	US DOE Joint Genome Institute (JGI-PGF)	GCF_000092845.1	identical	ftp://ftp.ncbi.nlm.nih.gov/genomes/all/GCA/000/092/845/GCA_000092845.1_ASM9284v1	./genbank/bacteria/GCA_000092845.1/GCA_000092845.1_ASM9284v1_genomic.gbff.gz
GCA_002938985.1	PRJNA243527	SAMN02716927	JJMJ00000000.1		na		84378	84378	Brachyspira murdochii	strain=D13-03603F2		latest	Contig	Major	Full	2018-02-23	ASM293898v1	University of Saskatchewan	GCF_002938985.1	identical	ftp://ftp.ncbi.nlm.nih.gov/genomes/all/GCA/002/938/985/GCA_002938985.1_ASM293898v1	./genbank/bacteria/GCA_002938985.1/GCA_002938985.1_ASM293898v1_genomic.gbff.gz

## Sheet: Brachyspira pilosicoli
Brachyspira pilosicoli_Metadata
assembly_accession	bioproject	biosample	wgs_master	excluded_from_refseq	refseq_category	relation_to_type_material	taxid	species_taxid	organism_name	infraspecific_name	isolate	version_status	assembly_level	release_type	genome_rep	seq_rel_date	asm_name	submitter	gbrs_paired_asm	paired_asm_comp	ftp_path	local_filename
GCA_000143725.1	PRJNA48097	SAMN02603103			representative genome		759914	52584	Brachyspira pilosicoli 95/1000	strain=95/1000		latest	Complete Genome	Major	Full	2010-07-16	ASM14372v1	Centre for Comparative Genomics, Murdoch University	GCF_000143725.1	identical	ftp://ftp.ncbi.nlm.nih.gov/genomes/all/GCA/000/143/725/GCA_000143725.1_ASM14372v1	./genbank/bacteria/GCA_000143725.1/GCA_000143725.1_ASM14372v1_genomic.gbff.gz
GCA_000296575.1	PRJNA80999	SAMN02602981			na		1133568	52584	Brachyspira pilosicoli B2904	strain=B2904		latest	Complete Genome	Major	Full	2012-09-14	ASM29657v1	Animal Health and Veterinary Laboratories Agency (AHVLA)	GCF_000296575.1	identical	ftp://ftp.ncbi.nlm.nih.gov/genomes/all/GCA/000/296/575/GCA_000296575.1_ASM29657v1	./genbank/bacteria/GCA_000296575.1/GCA_000296575.1_ASM29657v1_genomic.gbff.gz
GCA_000319185.1	PRJEA89437	SAMEA2272783			na		1161918	52584	Brachyspira pilosicoli WesB	strain=WesB		latest	Chromosome	Major	Full	2012-09-13	ASM31918v1	Wellcome Trust Sanger Insititute	GCF_000319185.1	identical	ftp://ftp.ncbi.nlm.nih.gov/genomes/all/GCA/000/319/185/GCA_000319185.1_ASM31918v1	./genbank/bacteria/GCA_000319185.1/GCA_000319185.1_ASM31918v1_genomic.gbff.gz
GCA_000325665.1	PRJNA67875	SAMN02603038			na	assembly from type material	1042417	52584	Brachyspira pilosicoli P43/6/78	strain=P43/6/78		latest	Complete Genome	Major	Full	2012-12-19	ASM32566v1	Biomedical Science, Cornell University	GCF_000325665.1	identical	ftp://ftp.ncbi.nlm.nih.gov/genomes/all/GCA/000/325/665/GCA_000325665.1_ASM32566v1	./genbank/bacteria/GCA_000325665.1/GCA_000325665.1_ASM32566v1_genomic.gbff.gz
GCA_002865865.1	PRJNA67877	SAMN04308717	AFQM00000000.1		na		1042418	52584	Brachyspira pilosicoli SP16	strain=SP16		latest	Contig	Major	Full	2018-01-08	ASM286586v1	Biomedical Science, Cornell University	GCF_002865865.1	identical	ftp://ftp.ncbi.nlm.nih.gov/genomes/all/GCA/002/865/865/GCA_002865865.1_ASM286586v1	./genbank/bacteria/GCA_002865865.1/GCA_002865865.1_ASM286586v1_genomic.gbff.gz
GCA_008016535.1	PRJNA513011	SAMN10696514	SAXY00000000.1		na		52584	52584	Brachyspira pilosicoli	strain=PC5538III-hc		latest	Contig	Major	Full	2019-08-19	ASM801653v1	Karolinska Institutet	GCF_008016535.1	identical	ftp://ftp.ncbi.nlm.nih.gov/genomes/all/GCA/008/016/535/GCA_008016535.1_ASM801653v1	./genbank/bacteria/GCA_008016535.1/GCA_008016535.1_ASM801653v1_genomic.gbff.gz
GCA_900445955.1	PRJEB6403	SAMEA3178017	UFTN00000000.1		na		52584	52584	Brachyspira pilosicoli	strain=NCTC13046		latest	Contig	Major	Full	2018-08-07	35377_G01	SC	GCF_900445955.1	identical	ftp://ftp.ncbi.nlm.nih.gov/genomes/all/GCA/900/445/955/GCA_900445955.1_35377_G01	./genbank/bacteria/GCA_900445955.1/GCA_900445955.1_35377_G01_genomic.gbff.gz
GCA_900445975.1	PRJEB6403	SAMEA3178016	UFTP00000000.1		na		52584	52584	Brachyspira pilosicoli	strain=NCTC12874		latest	Contig	Major	Full	2018-08-07	35377_H01	SC	GCF_900445975.1	identical	ftp://ftp.ncbi.nlm.nih.gov/genomes/all/GCA/900/445/975/GCA_900445975.1_35377_H01	./genbank/bacteria/GCA_900445975.1/GCA_900445975.1_35377_H01_genomic.gbff.gz

## Sheet: Brachyspira suanatina
Brachyspira suanatina_Metadata
assembly_accession	bioproject	biosample	wgs_master	excluded_from_refseq	refseq_category	relation_to_type_material	taxid	species_taxid	organism_name	infraspecific_name	isolate	version_status	assembly_level	release_type	genome_rep	seq_rel_date	asm_name	submitter	gbrs_paired_asm	paired_asm_comp	ftp_path	local_filename
GCA_001049755.1	PRJEB9032	SAMEA3323226	CVLB00000000.1		representative genome	assembly from type material	381802	381802	Brachyspira suanatina	strain=AN4859/03		latest	Contig	Major	Full	2015-06-30	BRSU_AN4859/03	SLU	GCF_001049755.1	identical	ftp://ftp.ncbi.nlm.nih.gov/genomes/all/GCA/001/049/755/GCA_001049755.1_BRSU_AN4859_03	./genbank/bacteria/GCA_001049755.1/GCA_001049755.1_BRSU_AN4859_03_genomic.gbff.gz
