# Supplementary material for: Whole-genome analyses reveal a novel prophage and cgSNPs-derived sublineages of Brachyspira hyodysenteriae ST196
Source: BMC Genomics. 2022 Feb 15;23:131. doi: 10.1186/s12864-022-08347-5 (PMC8845278; doi:10.1186/s12864-022-08347-5)
Supplement: Supplementary file 5 — Additional file 5: This file contains information regarding core genome single nucleotide polymorphisms, their location and their effect. [file 12864_2022_8347_MOESM5_ESM.xlsx]

## Sheet: cgSNPs_ST196
CP046932	74635	snp	T	G	G:20 T:0	CDS	+	403/999	135/332	stop_lost c.403T>G p.Ter135Glyext*?	GQX59_00305		hypothetical protein	~/snps_BHZ480.tab
CP046932	74635	snp	T	G	G:20 T:0	CDS	+	403/999	135/332	stop_lost c.403T>G p.Ter135Glyext*?	GQX59_00305		hypothetical protein	~/snps_B115_02A.tab
CP046932	74635	snp	T	G	G:20 T:0	CDS	+	403/999	135/332	stop_lost c.403T>G p.Ter135Glyext*?	GQX59_00305		hypothetical protein	~/snps_BHZ684.tab
CP046932	74635	snp	T	G	G:20 T:0	CDS	+	403/999	135/332	stop_lost c.403T>G p.Ter135Glyext*?	GQX59_00305		hypothetical protein	~/snps_BHZ630.tab
CP046932	74635	snp	T	G	G:20 T:0	CDS	+	403/999	135/332	stop_lost c.403T>G p.Ter135Glyext*?	GQX59_00305		hypothetical protein	~/snps_BHZ333.tab
CP046932	74635	snp	T	G	G:20 T:0	CDS	+	403/999	135/332	stop_lost c.403T>G p.Ter135Glyext*?	GQX59_00305		hypothetical protein	~/snps_BHZ819.tab
CP046932	74635	snp	T	G	G:20 T:0	CDS	+	403/999	135/332	stop_lost c.403T>G p.Ter135Glyext*?	GQX59_00305		hypothetical protein	~/snps_BHZ695.tab
CP046932	74635	snp	T	G	G:20 T:0	CDS	+	403/999	135/332	stop_lost c.403T>G p.Ter135Glyext*?	GQX59_00305		hypothetical protein	~/snps_BHZ777.tab
CP046932	74635	snp	T	G	G:20 T:0	CDS	+	403/999	135/332	stop_lost c.403T>G p.Ter135Glyext*?	GQX59_00305		hypothetical protein	~/snps_BHZ231.tab
CP046932	74635	snp	T	G	G:20 T:0	CDS	+	403/999	135/332	stop_lost c.403T>G p.Ter135Glyext*?	GQX59_00305		hypothetical protein	~/snps_BHZ153.tab
CP046932	74635	snp	T	G	G:20 T:0	CDS	+	403/999	135/332	stop_lost c.403T>G p.Ter135Glyext*?	GQX59_00305		hypothetical protein	~/snps_BHZ26.tab
CP046932	74635	snp	T	G	G:20 T:0	CDS	+	403/999	135/332	stop_lost c.403T>G p.Ter135Glyext*?	GQX59_00305		hypothetical protein	~/snps_BHZ784.tab
CP046932	74635	snp	T	G	G:20 T:0	CDS	+	403/999	135/332	stop_lost c.403T>G p.Ter135Glyext*?	GQX59_00305		hypothetical protein	~/snps_BHZ660.tab
CP046932	74635	snp	T	G	G:20 T:0	CDS	+	403/999	135/332	stop_lost c.403T>G p.Ter135Glyext*?	GQX59_00305		hypothetical protein	~/snps_B114_09C.tab
CP046932	120048	snp	A	G	G:20 A:0	CDS	+	794/1005	265/334	missense_variant c.794A>G p.Asn265Ser	GQX59_00530		transporter substrate-binding domain-containing protein	~/snps_BHZ480.tab
CP046932	120048	snp	A	G	G:20 A:0	CDS	+	794/1005	265/334	missense_variant c.794A>G p.Asn265Ser	GQX59_00530		transporter substrate-binding domain-containing protein	~/snps_B115_02A.tab
CP046932	120048	snp	A	G	G:20 A:0	CDS	+	794/1005	265/334	missense_variant c.794A>G p.Asn265Ser	GQX59_00530		transporter substrate-binding domain-containing protein	~/snps_BHZ684.tab
CP046932	120048	snp	A	G	G:20 A:0	CDS	+	794/1005	265/334	missense_variant c.794A>G p.Asn265Ser	GQX59_00530		transporter substrate-binding domain-containing protein	~/snps_BHZ630.tab
CP046932	120048	snp	A	G	G:20 A:0	CDS	+	794/1005	265/334	missense_variant c.794A>G p.Asn265Ser	GQX59_00530		transporter substrate-binding domain-containing protein	~/snps_BHZ333.tab
CP046932	120048	snp	A	G	G:20 A:0	CDS	+	794/1005	265/334	missense_variant c.794A>G p.Asn265Ser	GQX59_00530		transporter substrate-binding domain-containing protein	~/snps_BHZ819.tab
CP046932	120048	snp	A	G	G:20 A:0	CDS	+	794/1005	265/334	missense_variant c.794A>G p.Asn265Ser	GQX59_00530		transporter substrate-binding domain-containing protein	~/snps_BHZ695.tab
CP046932	120048	snp	A	G	G:20 A:0	CDS	+	794/1005	265/334	missense_variant c.794A>G p.Asn265Ser	GQX59_00530		transporter substrate-binding domain-containing protein	~/snps_BHZ777.tab
CP046932	120048	snp	A	G	G:20 A:0	CDS	+	794/1005	265/334	missense_variant c.794A>G p.Asn265Ser	GQX59_00530		transporter substrate-binding domain-containing protein	~/snps_BHZ231.tab
CP046932	120048	snp	A	G	G:20 A:0	CDS	+	794/1005	265/334	missense_variant c.794A>G p.Asn265Ser	GQX59_00530		transporter substrate-binding domain-containing protein	~/snps_BHZ153.tab
CP046932	120048	snp	A	G	G:20 A:0	CDS	+	794/1005	265/334	missense_variant c.794A>G p.Asn265Ser	GQX59_00530		transporter substrate-binding domain-containing protein	~/snps_BHZ26.tab
CP046932	120048	snp	A	G	G:20 A:0	CDS	+	794/1005	265/334	missense_variant c.794A>G p.Asn265Ser	GQX59_00530		transporter substrate-binding domain-containing protein	~/snps_BHZ784.tab
CP046932	120048	snp	A	G	G:20 A:0	CDS	+	794/1005	265/334	missense_variant c.794A>G p.Asn265Ser	GQX59_00530		transporter substrate-binding domain-containing protein	~/snps_BHZ660.tab
CP046932	120048	snp	A	G	G:20 A:0	CDS	+	794/1005	265/334	missense_variant c.794A>G p.Asn265Ser	GQX59_00530		transporter substrate-binding domain-containing protein	~/snps_B114_09C.tab
CP046932	218669	snp	T	G	G:20 T:0	CDS	+	1051/2112	351/703	missense_variant c.1051T>G p.Cys351Gly	GQX59_00950		chemotaxis protein	~/snps_BHZ480.tab
CP046932	218669	snp	T	G	G:20 T:0	CDS	+	1051/2112	351/703	missense_variant c.1051T>G p.Cys351Gly	GQX59_00950		chemotaxis protein	~/snps_B115_02A.tab
CP046932	218669	snp	T	G	G:20 T:0	CDS	+	1051/2112	351/703	missense_variant c.1051T>G p.Cys351Gly	GQX59_00950		chemotaxis protein	~/snps_BHZ684.tab
CP046932	218669	snp	T	G	G:20 T:0	CDS	+	1051/2112	351/703	missense_variant c.1051T>G p.Cys351Gly	GQX59_00950		chemotaxis protein	~/snps_BHZ630.tab
CP046932	218669	snp	T	G	G:20 T:0	CDS	+	1051/2112	351/703	missense_variant c.1051T>G p.Cys351Gly	GQX59_00950		chemotaxis protein	~/snps_BHZ333.tab
CP046932	218669	snp	T	G	G:20 T:0	CDS	+	1051/2112	351/703	missense_variant c.1051T>G p.Cys351Gly	GQX59_00950		chemotaxis protein	~/snps_BHZ819.tab
CP046932	218669	snp	T	G	G:20 T:0	CDS	+	1051/2112	351/703	missense_variant c.1051T>G p.Cys351Gly	GQX59_00950		chemotaxis protein	~/snps_BHZ695.tab
CP046932	218669	snp	T	G	G:20 T:0	CDS	+	1051/2112	351/703	missense_variant c.1051T>G p.Cys351Gly	GQX59_00950		chemotaxis protein	~/snps_BHZ777.tab
CP046932	218669	snp	T	G	G:20 T:0	CDS	+	1051/2112	351/703	missense_variant c.1051T>G p.Cys351Gly	GQX59_00950		chemotaxis protein	~/snps_BHZ231.tab
CP046932	218669	snp	T	G	G:20 T:0	CDS	+	1051/2112	351/703	missense_variant c.1051T>G p.Cys351Gly	GQX59_00950		chemotaxis protein	~/snps_BHZ153.tab
CP046932	218669	snp	T	G	G:20 T:0	CDS	+	1051/2112	351/703	missense_variant c.1051T>G p.Cys351Gly	GQX59_00950		chemotaxis protein	~/snps_BHZ26.tab
CP046932	218669	snp	T	G	G:20 T:0	CDS	+	1051/2112	351/703	missense_variant c.1051T>G p.Cys351Gly	GQX59_00950		chemotaxis protein	~/snps_BHZ784.tab
CP046932	218669	snp	T	G	G:20 T:0	CDS	+	1051/2112	351/703	missense_variant c.1051T>G p.Cys351Gly	GQX59_00950		chemotaxis protein	~/snps_BHZ660.tab
CP046932	218669	snp	T	G	G:20 T:0	CDS	+	1051/2112	351/703	missense_variant c.1051T>G p.Cys351Gly	GQX59_00950		chemotaxis protein	~/snps_B114_09C.tab
CP046932	306212	snp	T	G	G:20 T:0	CDS	+	706/852	236/283	missense_variant c.706T>G p.Tyr236Asp	GQX59_01205		chemotaxis protein CheR	~/snps_BHZ480.tab
CP046932	306212	snp	T	G	G:20 T:0	CDS	+	706/852	236/283	missense_variant c.706T>G p.Tyr236Asp	GQX59_01205		chemotaxis protein CheR	~/snps_B115_02A.tab
CP046932	306212	snp	T	G	G:20 T:0	CDS	+	706/852	236/283	missense_variant c.706T>G p.Tyr236Asp	GQX59_01205		chemotaxis protein CheR	~/snps_BHZ684.tab
CP046932	306212	snp	T	G	G:20 T:0	CDS	+	706/852	236/283	missense_variant c.706T>G p.Tyr236Asp	GQX59_01205		chemotaxis protein CheR	~/snps_BHZ630.tab
CP046932	306212	snp	T	G	G:20 T:0	CDS	+	706/852	236/283	missense_variant c.706T>G p.Tyr236Asp	GQX59_01205		chemotaxis protein CheR	~/snps_BHZ333.tab
CP046932	306212	snp	T	G	G:20 T:0	CDS	+	706/852	236/283	missense_variant c.706T>G p.Tyr236Asp	GQX59_01205		chemotaxis protein CheR	~/snps_BHZ819.tab
CP046932	306212	snp	T	G	G:20 T:0	CDS	+	706/852	236/283	missense_variant c.706T>G p.Tyr236Asp	GQX59_01205		chemotaxis protein CheR	~/snps_BHZ695.tab
CP046932	306212	snp	T	G	G:20 T:0	CDS	+	706/852	236/283	missense_variant c.706T>G p.Tyr236Asp	GQX59_01205		chemotaxis protein CheR	~/snps_BHZ777.tab
CP046932	306212	snp	T	G	G:20 T:0	CDS	+	706/852	236/283	missense_variant c.706T>G p.Tyr236Asp	GQX59_01205		chemotaxis protein CheR	~/snps_BHZ231.tab
CP046932	306212	snp	T	G	G:20 T:0	CDS	+	706/852	236/283	missense_variant c.706T>G p.Tyr236Asp	GQX59_01205		chemotaxis protein CheR	~/snps_BHZ153.tab
CP046932	306212	snp	T	G	G:20 T:0	CDS	+	706/852	236/283	missense_variant c.706T>G p.Tyr236Asp	GQX59_01205		chemotaxis protein CheR	~/snps_BHZ26.tab
CP046932	306212	snp	T	G	G:20 T:0	CDS	+	706/852	236/283	missense_variant c.706T>G p.Tyr236Asp	GQX59_01205		chemotaxis protein CheR	~/snps_BHZ784.tab
CP046932	306212	snp	T	G	G:20 T:0	CDS	+	706/852	236/283	missense_variant c.706T>G p.Tyr236Asp	GQX59_01205		chemotaxis protein CheR	~/snps_BHZ660.tab
CP046932	306212	snp	T	G	G:20 T:0	CDS	+	706/852	236/283	missense_variant c.706T>G p.Tyr236Asp	GQX59_01205		chemotaxis protein CheR	~/snps_B114_09C.tab
CP046932	366814	snp	C	T	T:20 C:0	CDS	-	21/906	7/301	synonymous_variant c.21G>A p.Ala7Ala	GQX59_01435		ABC transporter permease	~/snps_BHZ480.tab
CP046932	366814	snp	C	T	T:20 C:0	CDS	-	21/906	7/301	synonymous_variant c.21G>A p.Ala7Ala	GQX59_01435		ABC transporter permease	~/snps_B115_02A.tab
CP046932	366814	snp	C	T	T:20 C:0	CDS	-	21/906	7/301	synonymous_variant c.21G>A p.Ala7Ala	GQX59_01435		ABC transporter permease	~/snps_BHZ684.tab
CP046932	366814	snp	C	T	T:20 C:0	CDS	-	21/906	7/301	synonymous_variant c.21G>A p.Ala7Ala	GQX59_01435		ABC transporter permease	~/snps_BHZ630.tab
CP046932	366814	snp	C	T	T:20 C:0	CDS	-	21/906	7/301	synonymous_variant c.21G>A p.Ala7Ala	GQX59_01435		ABC transporter permease	~/snps_BHZ333.tab
CP046932	366814	snp	C	T	T:20 C:0	CDS	-	21/906	7/301	synonymous_variant c.21G>A p.Ala7Ala	GQX59_01435		ABC transporter permease	~/snps_BHZ819.tab
CP046932	366814	snp	C	T	T:20 C:0	CDS	-	21/906	7/301	synonymous_variant c.21G>A p.Ala7Ala	GQX59_01435		ABC transporter permease	~/snps_BHZ695.tab
CP046932	366814	snp	C	T	T:20 C:0	CDS	-	21/906	7/301	synonymous_variant c.21G>A p.Ala7Ala	GQX59_01435		ABC transporter permease	~/snps_BHZ777.tab
CP046932	366814	snp	C	T	T:20 C:0	CDS	-	21/906	7/301	synonymous_variant c.21G>A p.Ala7Ala	GQX59_01435		ABC transporter permease	~/snps_BHZ231.tab
CP046932	366814	snp	C	T	T:20 C:0	CDS	-	21/906	7/301	synonymous_variant c.21G>A p.Ala7Ala	GQX59_01435		ABC transporter permease	~/snps_BHZ153.tab
CP046932	366814	snp	C	T	T:20 C:0	CDS	-	21/906	7/301	synonymous_variant c.21G>A p.Ala7Ala	GQX59_01435		ABC transporter permease	~/snps_BHZ26.tab
CP046932	366814	snp	C	T	T:20 C:0	CDS	-	21/906	7/301	synonymous_variant c.21G>A p.Ala7Ala	GQX59_01435		ABC transporter permease	~/snps_BHZ784.tab
CP046932	366814	snp	C	T	T:20 C:0	CDS	-	21/906	7/301	synonymous_variant c.21G>A p.Ala7Ala	GQX59_01435		ABC transporter permease	~/snps_BHZ660.tab
CP046932	366814	snp	C	T	T:20 C:0	CDS	-	21/906	7/301	synonymous_variant c.21G>A p.Ala7Ala	GQX59_01435		ABC transporter permease	~/snps_B114_09C.tab
CP046932	881738	snp	A	G	G:20 A:0	non-CDS								~/snps_BHZ480.tab
CP046932	881738	snp	A	G	G:20 A:0	non-CDS								~/snps_B115_02A.tab
CP046932	881738	snp	A	G	G:20 A:0	non-CDS								~/snps_BHZ684.tab
CP046932	881738	snp	A	G	G:20 A:0	non-CDS								~/snps_BHZ630.tab
CP046932	881738	snp	A	G	G:20 A:0	non-CDS								~/snps_BHZ333.tab
CP046932	881738	snp	A	G	G:20 A:0	non-CDS								~/snps_BHZ819.tab
CP046932	881738	snp	A	G	G:20 A:0	non-CDS								~/snps_BHZ695.tab
CP046932	881738	snp	A	G	G:20 A:0	non-CDS								~/snps_BHZ777.tab
CP046932	881738	snp	A	G	G:20 A:0	non-CDS								~/snps_BHZ231.tab
CP046932	881738	snp	A	G	G:20 A:0	non-CDS								~/snps_BHZ153.tab
CP046932	881738	snp	A	G	G:20 A:0	non-CDS								~/snps_BHZ26.tab
CP046932	881738	snp	A	G	G:20 A:0	non-CDS								~/snps_BHZ784.tab
CP046932	881738	snp	A	G	G:20 A:0	non-CDS								~/snps_BHZ660.tab
CP046932	881738	snp	A	G	G:20 A:0	non-CDS								~/snps_B114_09C.tab
CP046932	1033840	ins	G	GC	GC:20 G:0	CDS	+	929/1004	310/333	frameshift_variant c.928_929insC p.Asp310fs	GQX59_04280		hypothetical protein	~/snps_BHZ480.tab
CP046932	1033840	ins	G	GC	GC:20 G:0	CDS	+	929/1004	310/333	frameshift_variant c.928_929insC p.Asp310fs	GQX59_04280		hypothetical protein	~/snps_B115_02A.tab
CP046932	1033840	ins	G	GC	GC:20 G:0	CDS	+	929/1004	310/333	frameshift_variant c.928_929insC p.Asp310fs	GQX59_04280		hypothetical protein	~/snps_BHZ684.tab
CP046932	1033840	ins	G	GC	GC:20 G:0	CDS	+	929/1004	310/333	frameshift_variant c.928_929insC p.Asp310fs	GQX59_04280		hypothetical protein	~/snps_BHZ630.tab
CP046932	1033840	ins	G	GC	GC:20 G:0	CDS	+	929/1004	310/333	frameshift_variant c.928_929insC p.Asp310fs	GQX59_04280		hypothetical protein	~/snps_BHZ333.tab
CP046932	1033840	ins	G	GC	GC:19 G:0	CDS	+	929/1004	310/333	frameshift_variant c.928_929insC p.Asp310fs	GQX59_04280		hypothetical protein	~/snps_BHZ819.tab
CP046932	1033840	ins	G	GC	GC:20 G:0	CDS	+	929/1004	310/333	frameshift_variant c.928_929insC p.Asp310fs	GQX59_04280		hypothetical protein	~/snps_BHZ695.tab
CP046932	1033840	ins	G	GC	GC:20 G:0	CDS	+	929/1004	310/333	frameshift_variant c.928_929insC p.Asp310fs	GQX59_04280		hypothetical protein	~/snps_BHZ777.tab
CP046932	1033840	ins	G	GC	GC:20 G:0	CDS	+	929/1004	310/333	frameshift_variant c.928_929insC p.Asp310fs	GQX59_04280		hypothetical protein	~/snps_BHZ231.tab
CP046932	1033840	ins	G	GC	GC:20 G:0	CDS	+	929/1004	310/333	frameshift_variant c.928_929insC p.Asp310fs	GQX59_04280		hypothetical protein	~/snps_BHZ153.tab
CP046932	1033840	ins	G	GC	GC:20 G:0	CDS	+	929/1004	310/333	frameshift_variant c.928_929insC p.Asp310fs	GQX59_04280		hypothetical protein	~/snps_BHZ26.tab
CP046932	1033840	ins	G	GC	GC:20 G:0	CDS	+	929/1004	310/333	frameshift_variant c.928_929insC p.Asp310fs	GQX59_04280		hypothetical protein	~/snps_BHZ784.tab
CP046932	1033840	ins	G	GC	GC:20 G:0	CDS	+	929/1004	310/333	frameshift_variant c.928_929insC p.Asp310fs	GQX59_04280		hypothetical protein	~/snps_BHZ660.tab
CP046932	1033840	ins	G	GC	GC:20 G:0	CDS	+	929/1004	310/333	frameshift_variant c.928_929insC p.Asp310fs	GQX59_04280		hypothetical protein	~/snps_B114_09C.tab
CP046932	1153773	snp	T	G	G:20 T:0	CDS	+	1073/1467	358/488	missense_variant c.1073T>G p.Val358Gly	GQX59_04830		hypothetical protein	~/snps_BHZ480.tab
CP046932	1153773	snp	T	G	G:20 T:0	CDS	+	1073/1467	358/488	missense_variant c.1073T>G p.Val358Gly	GQX59_04830		hypothetical protein	~/snps_B115_02A.tab
CP046932	1153773	snp	T	G	G:20 T:0	CDS	+	1073/1467	358/488	missense_variant c.1073T>G p.Val358Gly	GQX59_04830		hypothetical protein	~/snps_BHZ684.tab
CP046932	1153773	snp	T	G	G:20 T:0	CDS	+	1073/1467	358/488	missense_variant c.1073T>G p.Val358Gly	GQX59_04830		hypothetical protein	~/snps_BHZ630.tab
CP046932	1153773	snp	T	G	G:20 T:0	CDS	+	1073/1467	358/488	missense_variant c.1073T>G p.Val358Gly	GQX59_04830		hypothetical protein	~/snps_BHZ333.tab
CP046932	1153773	snp	T	G	G:20 T:0	CDS	+	1073/1467	358/488	missense_variant c.1073T>G p.Val358Gly	GQX59_04830		hypothetical protein	~/snps_BHZ819.tab
CP046932	1153773	snp	T	G	G:20 T:0	CDS	+	1073/1467	358/488	missense_variant c.1073T>G p.Val358Gly	GQX59_04830		hypothetical protein	~/snps_BHZ695.tab
CP046932	1153773	snp	T	G	G:20 T:0	CDS	+	1073/1467	358/488	missense_variant c.1073T>G p.Val358Gly	GQX59_04830		hypothetical protein	~/snps_BHZ777.tab
CP046932	1153773	snp	T	G	G:20 T:0	CDS	+	1073/1467	358/488	missense_variant c.1073T>G p.Val358Gly	GQX59_04830		hypothetical protein	~/snps_BHZ231.tab
CP046932	1153773	snp	T	G	G:20 T:0	CDS	+	1073/1467	358/488	missense_variant c.1073T>G p.Val358Gly	GQX59_04830		hypothetical protein	~/snps_BHZ153.tab
CP046932	1153773	snp	T	G	G:20 T:0	CDS	+	1073/1467	358/488	missense_variant c.1073T>G p.Val358Gly	GQX59_04830		hypothetical protein	~/snps_BHZ26.tab
CP046932	1153773	snp	T	G	G:20 T:0	CDS	+	1073/1467	358/488	missense_variant c.1073T>G p.Val358Gly	GQX59_04830		hypothetical protein	~/snps_BHZ784.tab
CP046932	1153773	snp	T	G	G:20 T:0	CDS	+	1073/1467	358/488	missense_variant c.1073T>G p.Val358Gly	GQX59_04830		hypothetical protein	~/snps_BHZ660.tab
CP046932	1153773	snp	T	G	G:20 T:0	CDS	+	1073/1467	358/488	missense_variant c.1073T>G p.Val358Gly	GQX59_04830		hypothetical protein	~/snps_B114_09C.tab
CP046932	1388908	snp	A	G	G:20 A:0	non-CDS								~/snps_BHZ480.tab
CP046932	1388908	snp	A	G	G:20 A:0	non-CDS								~/snps_B115_02A.tab
CP046932	1388908	snp	A	G	G:20 A:0	non-CDS								~/snps_BHZ684.tab
CP046932	1388908	snp	A	G	G:20 A:0	non-CDS								~/snps_BHZ630.tab
CP046932	1388908	snp	A	G	G:20 A:0	non-CDS								~/snps_BHZ333.tab
CP046932	1388908	snp	A	G	G:20 A:0	non-CDS								~/snps_BHZ819.tab
CP046932	1388908	snp	A	G	G:20 A:0	non-CDS								~/snps_BHZ695.tab
CP046932	1388908	snp	A	G	G:20 A:0	non-CDS								~/snps_BHZ777.tab
CP046932	1388908	snp	A	G	G:20 A:0	non-CDS								~/snps_BHZ231.tab
CP046932	1388908	snp	A	G	G:20 A:0	non-CDS								~/snps_BHZ153.tab
CP046932	1388908	snp	A	G	G:20 A:0	non-CDS								~/snps_BHZ26.tab
CP046932	1388908	snp	A	G	G:20 A:0	non-CDS								~/snps_BHZ784.tab
CP046932	1388908	snp	A	G	G:20 A:0	non-CDS								~/snps_BHZ660.tab
CP046932	1388908	snp	A	G	G:20 A:0	non-CDS								~/snps_B114_09C.tab
CP046932	1719205	snp	G	T	T:20 G:0	CDS	-	272/1020	91/339	missense_variant c.272C>A p.Ala91Asp	GQX59_07245		NAD-dependent epimerase/dehydratase family protein	~/snps_BHZ480.tab
CP046932	1719205	snp	G	T	T:20 G:0	CDS	-	272/1020	91/339	missense_variant c.272C>A p.Ala91Asp	GQX59_07245		NAD-dependent epimerase/dehydratase family protein	~/snps_B115_02A.tab
CP046932	1719205	snp	G	T	T:20 G:0	CDS	-	272/1020	91/339	missense_variant c.272C>A p.Ala91Asp	GQX59_07245		NAD-dependent epimerase/dehydratase family protein	~/snps_BHZ684.tab
CP046932	1719205	snp	G	T	T:20 G:0	CDS	-	272/1020	91/339	missense_variant c.272C>A p.Ala91Asp	GQX59_07245		NAD-dependent epimerase/dehydratase family protein	~/snps_BHZ630.tab
CP046932	1719205	snp	G	T	T:20 G:0	CDS	-	272/1020	91/339	missense_variant c.272C>A p.Ala91Asp	GQX59_07245		NAD-dependent epimerase/dehydratase family protein	~/snps_BHZ333.tab
CP046932	1719205	snp	G	T	T:20 G:0	CDS	-	272/1020	91/339	missense_variant c.272C>A p.Ala91Asp	GQX59_07245		NAD-dependent epimerase/dehydratase family protein	~/snps_BHZ819.tab
CP046932	1719205	snp	G	T	T:20 G:0	CDS	-	272/1020	91/339	missense_variant c.272C>A p.Ala91Asp	GQX59_07245		NAD-dependent epimerase/dehydratase family protein	~/snps_BHZ695.tab
CP046932	1719205	snp	G	T	T:20 G:0	CDS	-	272/1020	91/339	missense_variant c.272C>A p.Ala91Asp	GQX59_07245		NAD-dependent epimerase/dehydratase family protein	~/snps_BHZ777.tab
CP046932	1719205	snp	G	T	T:20 G:0	CDS	-	272/1020	91/339	missense_variant c.272C>A p.Ala91Asp	GQX59_07245		NAD-dependent epimerase/dehydratase family protein	~/snps_BHZ231.tab
CP046932	1719205	snp	G	T	T:20 G:0	CDS	-	272/1020	91/339	missense_variant c.272C>A p.Ala91Asp	GQX59_07245		NAD-dependent epimerase/dehydratase family protein	~/snps_BHZ153.tab
CP046932	1719205	snp	G	T	T:20 G:0	CDS	-	272/1020	91/339	missense_variant c.272C>A p.Ala91Asp	GQX59_07245		NAD-dependent epimerase/dehydratase family protein	~/snps_BHZ26.tab
CP046932	1719205	snp	G	T	T:20 G:0	CDS	-	272/1020	91/339	missense_variant c.272C>A p.Ala91Asp	GQX59_07245		NAD-dependent epimerase/dehydratase family protein	~/snps_BHZ784.tab
CP046932	1719205	snp	G	T	T:20 G:0	CDS	-	272/1020	91/339	missense_variant c.272C>A p.Ala91Asp	GQX59_07245		NAD-dependent epimerase/dehydratase family protein	~/snps_BHZ660.tab
CP046932	1719205	snp	G	T	T:20 G:0	CDS	-	272/1020	91/339	missense_variant c.272C>A p.Ala91Asp	GQX59_07245		NAD-dependent epimerase/dehydratase family protein	~/snps_B114_09C.tab
CP046932	1764390	snp	A	C	C:20 A:0	CDS	-	925/2886	309/961	missense_variant c.925T>G p.Cys309Gly	GQX59_07420		methyl-accepting chemotaxis protein	~/snps_BHZ480.tab
CP046932	1764390	snp	A	C	C:20 A:0	CDS	-	925/2886	309/961	missense_variant c.925T>G p.Cys309Gly	GQX59_07420		methyl-accepting chemotaxis protein	~/snps_B115_02A.tab
CP046932	1764390	snp	A	C	C:20 A:0	CDS	-	925/2886	309/961	missense_variant c.925T>G p.Cys309Gly	GQX59_07420		methyl-accepting chemotaxis protein	~/snps_BHZ684.tab
CP046932	1764390	snp	A	C	C:20 A:0	CDS	-	925/2886	309/961	missense_variant c.925T>G p.Cys309Gly	GQX59_07420		methyl-accepting chemotaxis protein	~/snps_BHZ630.tab
CP046932	1764390	snp	A	C	C:20 A:0	CDS	-	925/2886	309/961	missense_variant c.925T>G p.Cys309Gly	GQX59_07420		methyl-accepting chemotaxis protein	~/snps_BHZ333.tab
CP046932	1764390	snp	A	C	C:20 A:0	CDS	-	925/2886	309/961	missense_variant c.925T>G p.Cys309Gly	GQX59_07420		methyl-accepting chemotaxis protein	~/snps_BHZ819.tab
CP046932	1764390	snp	A	C	C:20 A:0	CDS	-	925/2886	309/961	missense_variant c.925T>G p.Cys309Gly	GQX59_07420		methyl-accepting chemotaxis protein	~/snps_BHZ695.tab
CP046932	1764390	snp	A	C	C:20 A:0	CDS	-	925/2886	309/961	missense_variant c.925T>G p.Cys309Gly	GQX59_07420		methyl-accepting chemotaxis protein	~/snps_BHZ777.tab
CP046932	1764390	snp	A	C	C:20 A:0	CDS	-	925/2886	309/961	missense_variant c.925T>G p.Cys309Gly	GQX59_07420		methyl-accepting chemotaxis protein	~/snps_BHZ231.tab
CP046932	1764390	snp	A	C	C:20 A:0	CDS	-	925/2886	309/961	missense_variant c.925T>G p.Cys309Gly	GQX59_07420		methyl-accepting chemotaxis protein	~/snps_BHZ153.tab
CP046932	1764390	snp	A	C	C:20 A:0	CDS	-	925/2886	309/961	missense_variant c.925T>G p.Cys309Gly	GQX59_07420		methyl-accepting chemotaxis protein	~/snps_BHZ26.tab
CP046932	1764390	snp	A	C	C:20 A:0	CDS	-	925/2886	309/961	missense_variant c.925T>G p.Cys309Gly	GQX59_07420		methyl-accepting chemotaxis protein	~/snps_BHZ784.tab
CP046932	1764390	snp	A	C	C:20 A:0	CDS	-	925/2886	309/961	missense_variant c.925T>G p.Cys309Gly	GQX59_07420		methyl-accepting chemotaxis protein	~/snps_BHZ660.tab
CP046932	1764390	snp	A	C	C:20 A:0	CDS	-	925/2886	309/961	missense_variant c.925T>G p.Cys309Gly	GQX59_07420		methyl-accepting chemotaxis protein	~/snps_B114_09C.tab
CP046932	1785021	snp	A	C	C:20 A:0	CDS	+	373/2277	125/758	missense_variant c.373A>C p.Lys125Gln	GQX59_07500		heavy metal translocating P-type ATPase	~/snps_BHZ480.tab
CP046932	1785021	snp	A	C	C:20 A:0	CDS	+	373/2277	125/758	missense_variant c.373A>C p.Lys125Gln	GQX59_07500		heavy metal translocating P-type ATPase	~/snps_B115_02A.tab
CP046932	1785021	snp	A	C	C:20 A:0	CDS	+	373/2277	125/758	missense_variant c.373A>C p.Lys125Gln	GQX59_07500		heavy metal translocating P-type ATPase	~/snps_BHZ684.tab
CP046932	1785021	snp	A	C	C:20 A:0	CDS	+	373/2277	125/758	missense_variant c.373A>C p.Lys125Gln	GQX59_07500		heavy metal translocating P-type ATPase	~/snps_BHZ630.tab
CP046932	1785021	snp	A	C	C:20 A:0	CDS	+	373/2277	125/758	missense_variant c.373A>C p.Lys125Gln	GQX59_07500		heavy metal translocating P-type ATPase	~/snps_BHZ333.tab
CP046932	1785021	snp	A	C	C:20 A:0	CDS	+	373/2277	125/758	missense_variant c.373A>C p.Lys125Gln	GQX59_07500		heavy metal translocating P-type ATPase	~/snps_BHZ819.tab
CP046932	1785021	snp	A	C	C:20 A:0	CDS	+	373/2277	125/758	missense_variant c.373A>C p.Lys125Gln	GQX59_07500		heavy metal translocating P-type ATPase	~/snps_BHZ695.tab
CP046932	1785021	snp	A	C	C:20 A:0	CDS	+	373/2277	125/758	missense_variant c.373A>C p.Lys125Gln	GQX59_07500		heavy metal translocating P-type ATPase	~/snps_BHZ777.tab
CP046932	1785021	snp	A	C	C:20 A:0	CDS	+	373/2277	125/758	missense_variant c.373A>C p.Lys125Gln	GQX59_07500		heavy metal translocating P-type ATPase	~/snps_BHZ231.tab
CP046932	1785021	snp	A	C	C:20 A:0	CDS	+	373/2277	125/758	missense_variant c.373A>C p.Lys125Gln	GQX59_07500		heavy metal translocating P-type ATPase	~/snps_BHZ153.tab
CP046932	1785021	snp	A	C	C:20 A:0	CDS	+	373/2277	125/758	missense_variant c.373A>C p.Lys125Gln	GQX59_07500		heavy metal translocating P-type ATPase	~/snps_BHZ26.tab
CP046932	1785021	snp	A	C	C:20 A:0	CDS	+	373/2277	125/758	missense_variant c.373A>C p.Lys125Gln	GQX59_07500		heavy metal translocating P-type ATPase	~/snps_BHZ784.tab
CP046932	1785021	snp	A	C	C:20 A:0	CDS	+	373/2277	125/758	missense_variant c.373A>C p.Lys125Gln	GQX59_07500		heavy metal translocating P-type ATPase	~/snps_BHZ660.tab
CP046932	1785021	snp	A	C	C:20 A:0	CDS	+	373/2277	125/758	missense_variant c.373A>C p.Lys125Gln	GQX59_07500		heavy metal translocating P-type ATPase	~/snps_B114_09C.tab
CP046932	1862006	snp	T	G	G:20 T:0	CDS	+	1669/2193	557/730	stop_lost c.1669T>G p.Ter557Gluext*?	GQX59_07855		tetratricopeptide repeat protein	~/snps_BHZ480.tab
CP046932	1862006	snp	T	G	G:20 T:0	CDS	+	1669/2193	557/730	stop_lost c.1669T>G p.Ter557Gluext*?	GQX59_07855		tetratricopeptide repeat protein	~/snps_B115_02A.tab
CP046932	1862006	snp	T	G	G:20 T:0	CDS	+	1669/2193	557/730	stop_lost c.1669T>G p.Ter557Gluext*?	GQX59_07855		tetratricopeptide repeat protein	~/snps_BHZ684.tab
CP046932	1862006	snp	T	G	G:20 T:0	CDS	+	1669/2193	557/730	stop_lost c.1669T>G p.Ter557Gluext*?	GQX59_07855		tetratricopeptide repeat protein	~/snps_BHZ630.tab
CP046932	1862006	snp	T	G	G:20 T:0	CDS	+	1669/2193	557/730	stop_lost c.1669T>G p.Ter557Gluext*?	GQX59_07855		tetratricopeptide repeat protein	~/snps_BHZ333.tab
CP046932	1862006	snp	T	G	G:20 T:0	CDS	+	1669/2193	557/730	stop_lost c.1669T>G p.Ter557Gluext*?	GQX59_07855		tetratricopeptide repeat protein	~/snps_BHZ819.tab
CP046932	1862006	snp	T	G	G:20 T:0	CDS	+	1669/2193	557/730	stop_lost c.1669T>G p.Ter557Gluext*?	GQX59_07855		tetratricopeptide repeat protein	~/snps_BHZ695.tab
CP046932	1862006	snp	T	G	G:20 T:0	CDS	+	1669/2193	557/730	stop_lost c.1669T>G p.Ter557Gluext*?	GQX59_07855		tetratricopeptide repeat protein	~/snps_BHZ777.tab
CP046932	1862006	snp	T	G	G:20 T:0	CDS	+	1669/2193	557/730	stop_lost c.1669T>G p.Ter557Gluext*?	GQX59_07855		tetratricopeptide repeat protein	~/snps_BHZ231.tab
CP046932	1862006	snp	T	G	G:20 T:0	CDS	+	1669/2193	557/730	stop_lost c.1669T>G p.Ter557Gluext*?	GQX59_07855		tetratricopeptide repeat protein	~/snps_BHZ153.tab
CP046932	1862006	snp	T	G	G:20 T:0	CDS	+	1669/2193	557/730	stop_lost c.1669T>G p.Ter557Gluext*?	GQX59_07855		tetratricopeptide repeat protein	~/snps_BHZ26.tab
CP046932	1862006	snp	T	G	G:20 T:0	CDS	+	1669/2193	557/730	stop_lost c.1669T>G p.Ter557Gluext*?	GQX59_07855		tetratricopeptide repeat protein	~/snps_BHZ784.tab
CP046932	1862006	snp	T	G	G:20 T:0	CDS	+	1669/2193	557/730	stop_lost c.1669T>G p.Ter557Gluext*?	GQX59_07855		tetratricopeptide repeat protein	~/snps_BHZ660.tab
CP046932	1862006	snp	T	G	G:20 T:0	CDS	+	1669/2193	557/730	stop_lost c.1669T>G p.Ter557Gluext*?	GQX59_07855		tetratricopeptide repeat protein	~/snps_B114_09C.tab
CP046932	1962920	snp	T	G	G:20 T:0	CDS	-	688/1449	230/482	missense_variant c.688A>C p.Thr230Pro	GQX59_08270		NAD-dependent epimerase/dehydratase family protein	~/snps_BHZ480.tab
CP046932	1962920	snp	T	G	G:20 T:0	CDS	-	688/1449	230/482	missense_variant c.688A>C p.Thr230Pro	GQX59_08270		NAD-dependent epimerase/dehydratase family protein	~/snps_B115_02A.tab
CP046932	1962920	snp	T	G	G:20 T:0	CDS	-	688/1449	230/482	missense_variant c.688A>C p.Thr230Pro	GQX59_08270		NAD-dependent epimerase/dehydratase family protein	~/snps_BHZ684.tab
CP046932	1962920	snp	T	G	G:20 T:0	CDS	-	688/1449	230/482	missense_variant c.688A>C p.Thr230Pro	GQX59_08270		NAD-dependent epimerase/dehydratase family protein	~/snps_BHZ630.tab
CP046932	1962920	snp	T	G	G:20 T:0	CDS	-	688/1449	230/482	missense_variant c.688A>C p.Thr230Pro	GQX59_08270		NAD-dependent epimerase/dehydratase family protein	~/snps_BHZ333.tab
CP046932	1962920	snp	T	G	G:20 T:0	CDS	-	688/1449	230/482	missense_variant c.688A>C p.Thr230Pro	GQX59_08270		NAD-dependent epimerase/dehydratase family protein	~/snps_BHZ819.tab
CP046932	1962920	snp	T	G	G:20 T:0	CDS	-	688/1449	230/482	missense_variant c.688A>C p.Thr230Pro	GQX59_08270		NAD-dependent epimerase/dehydratase family protein	~/snps_BHZ695.tab
CP046932	1962920	snp	T	G	G:20 T:0	CDS	-	688/1449	230/482	missense_variant c.688A>C p.Thr230Pro	GQX59_08270		NAD-dependent epimerase/dehydratase family protein	~/snps_BHZ777.tab
CP046932	1962920	snp	T	G	G:20 T:0	CDS	-	688/1449	230/482	missense_variant c.688A>C p.Thr230Pro	GQX59_08270		NAD-dependent epimerase/dehydratase family protein	~/snps_BHZ231.tab
CP046932	1962920	snp	T	G	G:20 T:0	CDS	-	688/1449	230/482	missense_variant c.688A>C p.Thr230Pro	GQX59_08270		NAD-dependent epimerase/dehydratase family protein	~/snps_BHZ153.tab
CP046932	1962920	snp	T	G	G:20 T:0	CDS	-	688/1449	230/482	missense_variant c.688A>C p.Thr230Pro	GQX59_08270		NAD-dependent epimerase/dehydratase family protein	~/snps_BHZ26.tab
CP046932	1962920	snp	T	G	G:20 T:0	CDS	-	688/1449	230/482	missense_variant c.688A>C p.Thr230Pro	GQX59_08270		NAD-dependent epimerase/dehydratase family protein	~/snps_BHZ784.tab
CP046932	1962920	snp	T	G	G:20 T:0	CDS	-	688/1449	230/482	missense_variant c.688A>C p.Thr230Pro	GQX59_08270		NAD-dependent epimerase/dehydratase family protein	~/snps_BHZ660.tab
CP046932	1962920	snp	T	G	G:20 T:0	CDS	-	688/1449	230/482	missense_variant c.688A>C p.Thr230Pro	GQX59_08270		NAD-dependent epimerase/dehydratase family protein	~/snps_B114_09C.tab
CP046932	2220225	snp	T	A	A:20 T:0	CDS	-	186/771	62/256	synonymous_variant c.186A>T p.Ile62Ile	GQX59_09525		HAD-IIB family hydrolase	~/snps_BHZ480.tab
CP046932	2220225	snp	T	A	A:20 T:0	CDS	-	186/771	62/256	synonymous_variant c.186A>T p.Ile62Ile	GQX59_09525		HAD-IIB family hydrolase	~/snps_B115_02A.tab
CP046932	2220225	snp	T	A	A:20 T:0	CDS	-	186/771	62/256	synonymous_variant c.186A>T p.Ile62Ile	GQX59_09525		HAD-IIB family hydrolase	~/snps_BHZ684.tab
CP046932	2220225	snp	T	A	A:20 T:0	CDS	-	186/771	62/256	synonymous_variant c.186A>T p.Ile62Ile	GQX59_09525		HAD-IIB family hydrolase	~/snps_BHZ630.tab
CP046932	2220225	snp	T	A	A:20 T:0	CDS	-	186/771	62/256	synonymous_variant c.186A>T p.Ile62Ile	GQX59_09525		HAD-IIB family hydrolase	~/snps_BHZ333.tab
CP046932	2220225	snp	T	A	A:20 T:0	CDS	-	186/771	62/256	synonymous_variant c.186A>T p.Ile62Ile	GQX59_09525		HAD-IIB family hydrolase	~/snps_BHZ819.tab
CP046932	2220225	snp	T	A	A:20 T:0	CDS	-	186/771	62/256	synonymous_variant c.186A>T p.Ile62Ile	GQX59_09525		HAD-IIB family hydrolase	~/snps_BHZ695.tab
CP046932	2220225	snp	T	A	A:20 T:0	CDS	-	186/771	62/256	synonymous_variant c.186A>T p.Ile62Ile	GQX59_09525		HAD-IIB family hydrolase	~/snps_BHZ777.tab
CP046932	2220225	snp	T	A	A:20 T:0	CDS	-	186/771	62/256	synonymous_variant c.186A>T p.Ile62Ile	GQX59_09525		HAD-IIB family hydrolase	~/snps_BHZ231.tab
CP046932	2220225	snp	T	A	A:20 T:0	CDS	-	186/771	62/256	synonymous_variant c.186A>T p.Ile62Ile	GQX59_09525		HAD-IIB family hydrolase	~/snps_BHZ153.tab
CP046932	2220225	snp	T	A	A:20 T:0	CDS	-	186/771	62/256	synonymous_variant c.186A>T p.Ile62Ile	GQX59_09525		HAD-IIB family hydrolase	~/snps_BHZ26.tab
CP046932	2220225	snp	T	A	A:20 T:0	CDS	-	186/771	62/256	synonymous_variant c.186A>T p.Ile62Ile	GQX59_09525		HAD-IIB family hydrolase	~/snps_BHZ784.tab
CP046932	2220225	snp	T	A	A:20 T:0	CDS	-	186/771	62/256	synonymous_variant c.186A>T p.Ile62Ile	GQX59_09525		HAD-IIB family hydrolase	~/snps_BHZ660.tab
CP046932	2220225	snp	T	A	A:20 T:0	CDS	-	186/771	62/256	synonymous_variant c.186A>T p.Ile62Ile	GQX59_09525		HAD-IIB family hydrolase	~/snps_B114_09C.tab
CP046932	2240949	snp	C	G	G:20 C:0	CDS	+	332/2082	111/693	missense_variant c.332C>G p.Ala111Gly	GQX59_09635	fusA	elongation factor G	~/snps_BHZ480.tab
CP046932	2240949	snp	C	G	G:20 C:0	CDS	+	332/2082	111/693	missense_variant c.332C>G p.Ala111Gly	GQX59_09635	fusA	elongation factor G	~/snps_B115_02A.tab
CP046932	2240949	snp	C	G	G:20 C:0	CDS	+	332/2082	111/693	missense_variant c.332C>G p.Ala111Gly	GQX59_09635	fusA	elongation factor G	~/snps_BHZ684.tab
CP046932	2240949	snp	C	G	G:20 C:0	CDS	+	332/2082	111/693	missense_variant c.332C>G p.Ala111Gly	GQX59_09635	fusA	elongation factor G	~/snps_BHZ630.tab
CP046932	2240949	snp	C	G	G:20 C:0	CDS	+	332/2082	111/693	missense_variant c.332C>G p.Ala111Gly	GQX59_09635	fusA	elongation factor G	~/snps_BHZ333.tab
CP046932	2240949	snp	C	G	G:20 C:0	CDS	+	332/2082	111/693	missense_variant c.332C>G p.Ala111Gly	GQX59_09635	fusA	elongation factor G	~/snps_BHZ819.tab
CP046932	2240949	snp	C	G	G:20 C:0	CDS	+	332/2082	111/693	missense_variant c.332C>G p.Ala111Gly	GQX59_09635	fusA	elongation factor G	~/snps_BHZ695.tab
CP046932	2240949	snp	C	G	G:20 C:0	CDS	+	332/2082	111/693	missense_variant c.332C>G p.Ala111Gly	GQX59_09635	fusA	elongation factor G	~/snps_BHZ777.tab
CP046932	2240949	snp	C	G	G:20 C:0	CDS	+	332/2082	111/693	missense_variant c.332C>G p.Ala111Gly	GQX59_09635	fusA	elongation factor G	~/snps_BHZ231.tab
CP046932	2240949	snp	C	G	G:20 C:0	CDS	+	332/2082	111/693	missense_variant c.332C>G p.Ala111Gly	GQX59_09635	fusA	elongation factor G	~/snps_BHZ153.tab
CP046932	2240949	snp	C	G	G:20 C:0	CDS	+	332/2082	111/693	missense_variant c.332C>G p.Ala111Gly	GQX59_09635	fusA	elongation factor G	~/snps_BHZ26.tab
CP046932	2240949	snp	C	G	G:20 C:0	CDS	+	332/2082	111/693	missense_variant c.332C>G p.Ala111Gly	GQX59_09635	fusA	elongation factor G	~/snps_BHZ784.tab
CP046932	2240949	snp	C	G	G:20 C:0	CDS	+	332/2082	111/693	missense_variant c.332C>G p.Ala111Gly	GQX59_09635	fusA	elongation factor G	~/snps_BHZ660.tab
CP046932	2240949	snp	C	G	G:20 C:0	CDS	+	332/2082	111/693	missense_variant c.332C>G p.Ala111Gly	GQX59_09635	fusA	elongation factor G	~/snps_B114_09C.tab
CP046932	2315892	snp	A	G	G:20 A:0	CDS	+	355/1806	119/601	missense_variant c.355A>G p.Arg119Gly	GQX59_10070		methyl-accepting chemotaxis protein	~/snps_BHZ480.tab
CP046932	2315892	snp	A	G	G:20 A:0	CDS	+	355/1806	119/601	missense_variant c.355A>G p.Arg119Gly	GQX59_10070		methyl-accepting chemotaxis protein	~/snps_B115_02A.tab
CP046932	2315892	snp	A	G	G:20 A:0	CDS	+	355/1806	119/601	missense_variant c.355A>G p.Arg119Gly	GQX59_10070		methyl-accepting chemotaxis protein	~/snps_BHZ684.tab
CP046932	2315892	snp	A	G	G:20 A:0	CDS	+	355/1806	119/601	missense_variant c.355A>G p.Arg119Gly	GQX59_10070		methyl-accepting chemotaxis protein	~/snps_BHZ630.tab
CP046932	2315892	snp	A	G	G:20 A:0	CDS	+	355/1806	119/601	missense_variant c.355A>G p.Arg119Gly	GQX59_10070		methyl-accepting chemotaxis protein	~/snps_BHZ333.tab
CP046932	2315892	snp	A	G	G:20 A:0	CDS	+	355/1806	119/601	missense_variant c.355A>G p.Arg119Gly	GQX59_10070		methyl-accepting chemotaxis protein	~/snps_BHZ819.tab
CP046932	2315892	snp	A	G	G:20 A:0	CDS	+	355/1806	119/601	missense_variant c.355A>G p.Arg119Gly	GQX59_10070		methyl-accepting chemotaxis protein	~/snps_BHZ695.tab
CP046932	2315892	snp	A	G	G:20 A:0	CDS	+	355/1806	119/601	missense_variant c.355A>G p.Arg119Gly	GQX59_10070		methyl-accepting chemotaxis protein	~/snps_BHZ777.tab
CP046932	2315892	snp	A	G	G:20 A:0	CDS	+	355/1806	119/601	missense_variant c.355A>G p.Arg119Gly	GQX59_10070		methyl-accepting chemotaxis protein	~/snps_BHZ231.tab
CP046932	2315892	snp	A	G	G:20 A:0	CDS	+	355/1806	119/601	missense_variant c.355A>G p.Arg119Gly	GQX59_10070		methyl-accepting chemotaxis protein	~/snps_BHZ153.tab
CP046932	2315892	snp	A	G	G:20 A:0	CDS	+	355/1806	119/601	missense_variant c.355A>G p.Arg119Gly	GQX59_10070		methyl-accepting chemotaxis protein	~/snps_BHZ26.tab
CP046932	2315892	snp	A	G	G:20 A:0	CDS	+	355/1806	119/601	missense_variant c.355A>G p.Arg119Gly	GQX59_10070		methyl-accepting chemotaxis protein	~/snps_BHZ784.tab
CP046932	2315892	snp	A	G	G:20 A:0	CDS	+	355/1806	119/601	missense_variant c.355A>G p.Arg119Gly	GQX59_10070		methyl-accepting chemotaxis protein	~/snps_BHZ660.tab
CP046932	2315892	snp	A	G	G:20 A:0	CDS	+	355/1806	119/601	missense_variant c.355A>G p.Arg119Gly	GQX59_10070		methyl-accepting chemotaxis protein	~/snps_B114_09C.tab
CP046932	2507423	snp	T	G	G:20 T:0	CDS	-	905/1668	302/555	missense_variant c.905A>C p.Tyr302Ser	GQX59_10945		carbon starvation protein A	~/snps_BHZ480.tab
CP046932	2507423	snp	T	G	G:20 T:0	CDS	-	905/1668	302/555	missense_variant c.905A>C p.Tyr302Ser	GQX59_10945		carbon starvation protein A	~/snps_B115_02A.tab
CP046932	2507423	snp	T	G	G:20 T:0	CDS	-	905/1668	302/555	missense_variant c.905A>C p.Tyr302Ser	GQX59_10945		carbon starvation protein A	~/snps_BHZ684.tab
CP046932	2507423	snp	T	G	G:20 T:0	CDS	-	905/1668	302/555	missense_variant c.905A>C p.Tyr302Ser	GQX59_10945		carbon starvation protein A	~/snps_BHZ630.tab
CP046932	2507423	snp	T	G	G:20 T:0	CDS	-	905/1668	302/555	missense_variant c.905A>C p.Tyr302Ser	GQX59_10945		carbon starvation protein A	~/snps_BHZ333.tab
CP046932	2507423	snp	T	G	G:20 T:0	CDS	-	905/1668	302/555	missense_variant c.905A>C p.Tyr302Ser	GQX59_10945		carbon starvation protein A	~/snps_BHZ819.tab
CP046932	2507423	snp	T	G	G:20 T:0	CDS	-	905/1668	302/555	missense_variant c.905A>C p.Tyr302Ser	GQX59_10945		carbon starvation protein A	~/snps_BHZ695.tab
CP046932	2507423	snp	T	G	G:20 T:0	CDS	-	905/1668	302/555	missense_variant c.905A>C p.Tyr302Ser	GQX59_10945		carbon starvation protein A	~/snps_BHZ777.tab
CP046932	2507423	snp	T	G	G:20 T:0	CDS	-	905/1668	302/555	missense_variant c.905A>C p.Tyr302Ser	GQX59_10945		carbon starvation protein A	~/snps_BHZ231.tab
CP046932	2507423	snp	T	G	G:20 T:0	CDS	-	905/1668	302/555	missense_variant c.905A>C p.Tyr302Ser	GQX59_10945		carbon starvation protein A	~/snps_BHZ153.tab
CP046932	2507423	snp	T	G	G:20 T:0	CDS	-	905/1668	302/555	missense_variant c.905A>C p.Tyr302Ser	GQX59_10945		carbon starvation protein A	~/snps_BHZ26.tab
CP046932	2507423	snp	T	G	G:20 T:0	CDS	-	905/1668	302/555	missense_variant c.905A>C p.Tyr302Ser	GQX59_10945		carbon starvation protein A	~/snps_BHZ784.tab
CP046932	2507423	snp	T	G	G:20 T:0	CDS	-	905/1668	302/555	missense_variant c.905A>C p.Tyr302Ser	GQX59_10945		carbon starvation protein A	~/snps_BHZ660.tab
CP046932	2507423	snp	T	G	G:20 T:0	CDS	-	905/1668	302/555	missense_variant c.905A>C p.Tyr302Ser	GQX59_10945		carbon starvation protein A	~/snps_B114_09C.tab
CP046932	2517837	snp	A	G	G:20 A:0	CDS	-	832/1146	278/381	stop_lost c.832T>C p.Ter278Glnext*?	GQX59_10995		hypothetical protein	~/snps_BHZ480.tab
CP046932	2517837	snp	A	G	G:20 A:0	CDS	-	832/1146	278/381	stop_lost c.832T>C p.Ter278Glnext*?	GQX59_10995		hypothetical protein	~/snps_B115_02A.tab
CP046932	2517837	snp	A	G	G:20 A:0	CDS	-	832/1146	278/381	stop_lost c.832T>C p.Ter278Glnext*?	GQX59_10995		hypothetical protein	~/snps_BHZ684.tab
CP046932	2517837	snp	A	G	G:20 A:0	CDS	-	832/1146	278/381	stop_lost c.832T>C p.Ter278Glnext*?	GQX59_10995		hypothetical protein	~/snps_BHZ630.tab
CP046932	2517837	snp	A	G	G:20 A:0	CDS	-	832/1146	278/381	stop_lost c.832T>C p.Ter278Glnext*?	GQX59_10995		hypothetical protein	~/snps_BHZ333.tab
CP046932	2517837	snp	A	G	G:20 A:0	CDS	-	832/1146	278/381	stop_lost c.832T>C p.Ter278Glnext*?	GQX59_10995		hypothetical protein	~/snps_BHZ819.tab
CP046932	2517837	snp	A	G	G:20 A:0	CDS	-	832/1146	278/381	stop_lost c.832T>C p.Ter278Glnext*?	GQX59_10995		hypothetical protein	~/snps_BHZ695.tab
CP046932	2517837	snp	A	G	G:20 A:0	CDS	-	832/1146	278/381	stop_lost c.832T>C p.Ter278Glnext*?	GQX59_10995		hypothetical protein	~/snps_BHZ777.tab
CP046932	2517837	snp	A	G	G:20 A:0	CDS	-	832/1146	278/381	stop_lost c.832T>C p.Ter278Glnext*?	GQX59_10995		hypothetical protein	~/snps_BHZ231.tab
CP046932	2517837	snp	A	G	G:20 A:0	CDS	-	832/1146	278/381	stop_lost c.832T>C p.Ter278Glnext*?	GQX59_10995		hypothetical protein	~/snps_BHZ153.tab
CP046932	2517837	snp	A	G	G:20 A:0	CDS	-	832/1146	278/381	stop_lost c.832T>C p.Ter278Glnext*?	GQX59_10995		hypothetical protein	~/snps_BHZ26.tab
CP046932	2517837	snp	A	G	G:20 A:0	CDS	-	832/1146	278/381	stop_lost c.832T>C p.Ter278Glnext*?	GQX59_10995		hypothetical protein	~/snps_BHZ784.tab
CP046932	2517837	snp	A	G	G:20 A:0	CDS	-	832/1146	278/381	stop_lost c.832T>C p.Ter278Glnext*?	GQX59_10995		hypothetical protein	~/snps_BHZ660.tab
CP046932	2517837	snp	A	G	G:20 A:0	CDS	-	832/1146	278/381	stop_lost c.832T>C p.Ter278Glnext*?	GQX59_10995		hypothetical protein	~/snps_B114_09C.tab
CP046932	2562774	snp	A	G	G:20 A:0	CDS	+	889/1755	297/584	missense_variant c.889A>G p.Arg297Gly	GQX59_11160		sulfatase	~/snps_BHZ480.tab
CP046932	2562774	snp	A	G	G:20 A:0	CDS	+	889/1755	297/584	missense_variant c.889A>G p.Arg297Gly	GQX59_11160		sulfatase	~/snps_B115_02A.tab
CP046932	2562774	snp	A	G	G:20 A:0	CDS	+	889/1755	297/584	missense_variant c.889A>G p.Arg297Gly	GQX59_11160		sulfatase	~/snps_BHZ684.tab
CP046932	2562774	snp	A	G	G:20 A:0	CDS	+	889/1755	297/584	missense_variant c.889A>G p.Arg297Gly	GQX59_11160		sulfatase	~/snps_BHZ630.tab
CP046932	2562774	snp	A	G	G:20 A:0	CDS	+	889/1755	297/584	missense_variant c.889A>G p.Arg297Gly	GQX59_11160		sulfatase	~/snps_BHZ333.tab
CP046932	2562774	snp	A	G	G:20 A:0	CDS	+	889/1755	297/584	missense_variant c.889A>G p.Arg297Gly	GQX59_11160		sulfatase	~/snps_BHZ819.tab
CP046932	2562774	snp	A	G	G:20 A:0	CDS	+	889/1755	297/584	missense_variant c.889A>G p.Arg297Gly	GQX59_11160		sulfatase	~/snps_BHZ695.tab
CP046932	2562774	snp	A	G	G:20 A:0	CDS	+	889/1755	297/584	missense_variant c.889A>G p.Arg297Gly	GQX59_11160		sulfatase	~/snps_BHZ777.tab
CP046932	2562774	snp	A	G	G:20 A:0	CDS	+	889/1755	297/584	missense_variant c.889A>G p.Arg297Gly	GQX59_11160		sulfatase	~/snps_BHZ231.tab
CP046932	2562774	snp	A	G	G:20 A:0	CDS	+	889/1755	297/584	missense_variant c.889A>G p.Arg297Gly	GQX59_11160		sulfatase	~/snps_BHZ153.tab
CP046932	2562774	snp	A	G	G:20 A:0	CDS	+	889/1755	297/584	missense_variant c.889A>G p.Arg297Gly	GQX59_11160		sulfatase	~/snps_BHZ26.tab
CP046932	2562774	snp	A	G	G:20 A:0	CDS	+	889/1755	297/584	missense_variant c.889A>G p.Arg297Gly	GQX59_11160		sulfatase	~/snps_BHZ784.tab
CP046932	2562774	snp	A	G	G:20 A:0	CDS	+	889/1755	297/584	missense_variant c.889A>G p.Arg297Gly	GQX59_11160		sulfatase	~/snps_BHZ660.tab
CP046932	2562774	snp	A	G	G:20 A:0	CDS	+	889/1755	297/584	missense_variant c.889A>G p.Arg297Gly	GQX59_11160		sulfatase	~/snps_B114_09C.tab
CP046932	2685969	snp	T	G	G:20 T:0	CDS	-	235/1053	79/350	missense_variant c.235A>C p.Lys79Gln	GQX59_11710	mglB	galactose/glucose ABC transporter substrate-binding protein MglB	~/snps_BHZ480.tab
CP046932	2685969	snp	T	G	G:20 T:0	CDS	-	235/1053	79/350	missense_variant c.235A>C p.Lys79Gln	GQX59_11710	mglB	galactose/glucose ABC transporter substrate-binding protein MglB	~/snps_B115_02A.tab
CP046932	2685969	snp	T	G	G:20 T:0	CDS	-	235/1053	79/350	missense_variant c.235A>C p.Lys79Gln	GQX59_11710	mglB	galactose/glucose ABC transporter substrate-binding protein MglB	~/snps_BHZ684.tab
CP046932	2685969	snp	T	G	G:20 T:0	CDS	-	235/1053	79/350	missense_variant c.235A>C p.Lys79Gln	GQX59_11710	mglB	galactose/glucose ABC transporter substrate-binding protein MglB	~/snps_BHZ630.tab
CP046932	2685969	snp	T	G	G:20 T:0	CDS	-	235/1053	79/350	missense_variant c.235A>C p.Lys79Gln	GQX59_11710	mglB	galactose/glucose ABC transporter substrate-binding protein MglB	~/snps_BHZ333.tab
CP046932	2685969	snp	T	G	G:20 T:0	CDS	-	235/1053	79/350	missense_variant c.235A>C p.Lys79Gln	GQX59_11710	mglB	galactose/glucose ABC transporter substrate-binding protein MglB	~/snps_BHZ819.tab
CP046932	2685969	snp	T	G	G:20 T:0	CDS	-	235/1053	79/350	missense_variant c.235A>C p.Lys79Gln	GQX59_11710	mglB	galactose/glucose ABC transporter substrate-binding protein MglB	~/snps_BHZ695.tab
CP046932	2685969	snp	T	G	G:20 T:0	CDS	-	235/1053	79/350	missense_variant c.235A>C p.Lys79Gln	GQX59_11710	mglB	galactose/glucose ABC transporter substrate-binding protein MglB	~/snps_BHZ777.tab
CP046932	2685969	snp	T	G	G:20 T:0	CDS	-	235/1053	79/350	missense_variant c.235A>C p.Lys79Gln	GQX59_11710	mglB	galactose/glucose ABC transporter substrate-binding protein MglB	~/snps_BHZ231.tab
CP046932	2685969	snp	T	G	G:20 T:0	CDS	-	235/1053	79/350	missense_variant c.235A>C p.Lys79Gln	GQX59_11710	mglB	galactose/glucose ABC transporter substrate-binding protein MglB	~/snps_BHZ153.tab
CP046932	2685969	snp	T	G	G:20 T:0	CDS	-	235/1053	79/350	missense_variant c.235A>C p.Lys79Gln	GQX59_11710	mglB	galactose/glucose ABC transporter substrate-binding protein MglB	~/snps_BHZ26.tab
CP046932	2685969	snp	T	G	G:20 T:0	CDS	-	235/1053	79/350	missense_variant c.235A>C p.Lys79Gln	GQX59_11710	mglB	galactose/glucose ABC transporter substrate-binding protein MglB	~/snps_BHZ784.tab
CP046932	2685969	snp	T	G	G:20 T:0	CDS	-	235/1053	79/350	missense_variant c.235A>C p.Lys79Gln	GQX59_11710	mglB	galactose/glucose ABC transporter substrate-binding protein MglB	~/snps_BHZ660.tab
CP046932	2685969	snp	T	G	G:20 T:0	CDS	-	235/1053	79/350	missense_variant c.235A>C p.Lys79Gln	GQX59_11710	mglB	galactose/glucose ABC transporter substrate-binding protein MglB	~/snps_B114_09C.tab
CP046932	2760135	snp	T	C	C:20 T:0	CDS	+	344/1131	115/376	missense_variant c.344T>C p.Leu115Pro	GQX59_12025		DUF362 domain-containing protein	~/snps_BHZ480.tab
CP046932	2760135	snp	T	C	C:20 T:0	CDS	+	344/1131	115/376	missense_variant c.344T>C p.Leu115Pro	GQX59_12025		DUF362 domain-containing protein	~/snps_B115_02A.tab
CP046932	2760135	snp	T	C	C:20 T:0	CDS	+	344/1131	115/376	missense_variant c.344T>C p.Leu115Pro	GQX59_12025		DUF362 domain-containing protein	~/snps_BHZ684.tab
CP046932	2760135	snp	T	C	C:20 T:0	CDS	+	344/1131	115/376	missense_variant c.344T>C p.Leu115Pro	GQX59_12025		DUF362 domain-containing protein	~/snps_BHZ630.tab
CP046932	2760135	snp	T	C	C:20 T:0	CDS	+	344/1131	115/376	missense_variant c.344T>C p.Leu115Pro	GQX59_12025		DUF362 domain-containing protein	~/snps_BHZ333.tab
CP046932	2760135	snp	T	C	C:20 T:0	CDS	+	344/1131	115/376	missense_variant c.344T>C p.Leu115Pro	GQX59_12025		DUF362 domain-containing protein	~/snps_BHZ819.tab
CP046932	2760135	snp	T	C	C:20 T:0	CDS	+	344/1131	115/376	missense_variant c.344T>C p.Leu115Pro	GQX59_12025		DUF362 domain-containing protein	~/snps_BHZ695.tab
CP046932	2760135	snp	T	C	C:20 T:0	CDS	+	344/1131	115/376	missense_variant c.344T>C p.Leu115Pro	GQX59_12025		DUF362 domain-containing protein	~/snps_BHZ777.tab
CP046932	2760135	snp	T	C	C:20 T:0	CDS	+	344/1131	115/376	missense_variant c.344T>C p.Leu115Pro	GQX59_12025		DUF362 domain-containing protein	~/snps_BHZ231.tab
CP046932	2760135	snp	T	C	C:20 T:0	CDS	+	344/1131	115/376	missense_variant c.344T>C p.Leu115Pro	GQX59_12025		DUF362 domain-containing protein	~/snps_BHZ153.tab
CP046932	2760135	snp	T	C	C:20 T:0	CDS	+	344/1131	115/376	missense_variant c.344T>C p.Leu115Pro	GQX59_12025		DUF362 domain-containing protein	~/snps_BHZ26.tab
CP046932	2760135	snp	T	C	C:20 T:0	CDS	+	344/1131	115/376	missense_variant c.344T>C p.Leu115Pro	GQX59_12025		DUF362 domain-containing protein	~/snps_BHZ784.tab
CP046932	2760135	snp	T	C	C:20 T:0	CDS	+	344/1131	115/376	missense_variant c.344T>C p.Leu115Pro	GQX59_12025		DUF362 domain-containing protein	~/snps_BHZ660.tab
CP046932	2760135	snp	T	C	C:20 T:0	CDS	+	344/1131	115/376	missense_variant c.344T>C p.Leu115Pro	GQX59_12025		DUF362 domain-containing protein	~/snps_B114_09C.tab
CP046932	2799377	snp	T	G	G:20 T:0	CDS	+	89/1182	30/393	missense_variant c.89T>G p.Val30Gly	GQX59_12205	galK	galactokinase	~/snps_BHZ480.tab
CP046932	2799377	snp	T	G	G:20 T:0	CDS	+	89/1182	30/393	missense_variant c.89T>G p.Val30Gly	GQX59_12205	galK	galactokinase	~/snps_B115_02A.tab
CP046932	2799377	snp	T	G	G:20 T:0	CDS	+	89/1182	30/393	missense_variant c.89T>G p.Val30Gly	GQX59_12205	galK	galactokinase	~/snps_BHZ684.tab
CP046932	2799377	snp	T	G	G:20 T:0	CDS	+	89/1182	30/393	missense_variant c.89T>G p.Val30Gly	GQX59_12205	galK	galactokinase	~/snps_BHZ630.tab
CP046932	2799377	snp	T	G	G:20 T:0	CDS	+	89/1182	30/393	missense_variant c.89T>G p.Val30Gly	GQX59_12205	galK	galactokinase	~/snps_BHZ333.tab
CP046932	2799377	snp	T	G	G:20 T:0	CDS	+	89/1182	30/393	missense_variant c.89T>G p.Val30Gly	GQX59_12205	galK	galactokinase	~/snps_BHZ819.tab
CP046932	2799377	snp	T	G	G:20 T:0	CDS	+	89/1182	30/393	missense_variant c.89T>G p.Val30Gly	GQX59_12205	galK	galactokinase	~/snps_BHZ695.tab
CP046932	2799377	snp	T	G	G:20 T:0	CDS	+	89/1182	30/393	missense_variant c.89T>G p.Val30Gly	GQX59_12205	galK	galactokinase	~/snps_BHZ777.tab
CP046932	2799377	snp	T	G	G:20 T:0	CDS	+	89/1182	30/393	missense_variant c.89T>G p.Val30Gly	GQX59_12205	galK	galactokinase	~/snps_BHZ231.tab
CP046932	2799377	snp	T	G	G:20 T:0	CDS	+	89/1182	30/393	missense_variant c.89T>G p.Val30Gly	GQX59_12205	galK	galactokinase	~/snps_BHZ153.tab
CP046932	2799377	snp	T	G	G:20 T:0	CDS	+	89/1182	30/393	missense_variant c.89T>G p.Val30Gly	GQX59_12205	galK	galactokinase	~/snps_BHZ26.tab
CP046932	2799377	snp	T	G	G:20 T:0	CDS	+	89/1182	30/393	missense_variant c.89T>G p.Val30Gly	GQX59_12205	galK	galactokinase	~/snps_BHZ784.tab
CP046932	2799377	snp	T	G	G:20 T:0	CDS	+	89/1182	30/393	missense_variant c.89T>G p.Val30Gly	GQX59_12205	galK	galactokinase	~/snps_BHZ660.tab
CP046932	2799377	snp	T	G	G:20 T:0	CDS	+	89/1182	30/393	missense_variant c.89T>G p.Val30Gly	GQX59_12205	galK	galactokinase	~/snps_B114_09C.tab
CP046932	2863586	ins	A	AT	AT:18 A:0	non-CDS								~/snps_BHZ480.tab
CP046932	2863586	ins	A	AT	AT:18 A:0	non-CDS								~/snps_B115_02A.tab
CP046932	2863586	ins	A	AT	AT:18 A:0	non-CDS								~/snps_BHZ684.tab
CP046932	2863586	ins	A	AT	AT:19 A:0	non-CDS								~/snps_BHZ630.tab
CP046932	2863586	ins	A	AT	AT:18 A:0	non-CDS								~/snps_BHZ333.tab
CP046932	2863586	ins	A	AT	AT:18 A:0	non-CDS								~/snps_BHZ819.tab
CP046932	2863586	ins	A	AT	AT:18 A:0	non-CDS								~/snps_BHZ695.tab
CP046932	2863586	ins	A	AT	AT:19 A:0	non-CDS								~/snps_BHZ777.tab
CP046932	2863586	ins	A	AT	AT:18 A:0	non-CDS								~/snps_BHZ231.tab
CP046932	2863586	ins	A	AT	AT:18 A:0	non-CDS								~/snps_BHZ153.tab
CP046932	2863586	ins	A	AT	AT:18 A:0	non-CDS								~/snps_BHZ26.tab
CP046932	2863586	ins	A	AT	AT:18 A:0	non-CDS								~/snps_BHZ784.tab
CP046932	2863586	ins	A	AT	AT:18 A:0	non-CDS								~/snps_BHZ660.tab
CP046932	2863586	ins	A	AT	AT:18 A:0	non-CDS								~/snps_B114_09C.tab
CP046932	2867809	snp	A	G	G:20 A:0	CDS	+	104/252	35/83	missense_variant c.104A>G p.Glu35Gly	GQX59_12505		CopG family transcriptional regulator	~/snps_BHZ480.tab
CP046932	2867809	snp	A	G	G:20 A:0	CDS	+	104/252	35/83	missense_variant c.104A>G p.Glu35Gly	GQX59_12505		CopG family transcriptional regulator	~/snps_B115_02A.tab
CP046932	2867809	snp	A	G	G:20 A:0	CDS	+	104/252	35/83	missense_variant c.104A>G p.Glu35Gly	GQX59_12505		CopG family transcriptional regulator	~/snps_BHZ684.tab
CP046932	2867809	snp	A	G	G:20 A:0	CDS	+	104/252	35/83	missense_variant c.104A>G p.Glu35Gly	GQX59_12505		CopG family transcriptional regulator	~/snps_BHZ630.tab
CP046932	2867809	snp	A	G	G:20 A:0	CDS	+	104/252	35/83	missense_variant c.104A>G p.Glu35Gly	GQX59_12505		CopG family transcriptional regulator	~/snps_BHZ333.tab
CP046932	2867809	snp	A	G	G:20 A:0	CDS	+	104/252	35/83	missense_variant c.104A>G p.Glu35Gly	GQX59_12505		CopG family transcriptional regulator	~/snps_BHZ819.tab
CP046932	2867809	snp	A	G	G:20 A:0	CDS	+	104/252	35/83	missense_variant c.104A>G p.Glu35Gly	GQX59_12505		CopG family transcriptional regulator	~/snps_BHZ695.tab
CP046932	2867809	snp	A	G	G:20 A:0	CDS	+	104/252	35/83	missense_variant c.104A>G p.Glu35Gly	GQX59_12505		CopG family transcriptional regulator	~/snps_BHZ777.tab
CP046932	2867809	snp	A	G	G:20 A:0	CDS	+	104/252	35/83	missense_variant c.104A>G p.Glu35Gly	GQX59_12505		CopG family transcriptional regulator	~/snps_BHZ231.tab
CP046932	2867809	snp	A	G	G:20 A:0	CDS	+	104/252	35/83	missense_variant c.104A>G p.Glu35Gly	GQX59_12505		CopG family transcriptional regulator	~/snps_BHZ153.tab
CP046932	2867809	snp	A	G	G:20 A:0	CDS	+	104/252	35/83	missense_variant c.104A>G p.Glu35Gly	GQX59_12505		CopG family transcriptional regulator	~/snps_BHZ26.tab
CP046932	2867809	snp	A	G	G:20 A:0	CDS	+	104/252	35/83	missense_variant c.104A>G p.Glu35Gly	GQX59_12505		CopG family transcriptional regulator	~/snps_BHZ784.tab
CP046932	2867809	snp	A	G	G:20 A:0	CDS	+	104/252	35/83	missense_variant c.104A>G p.Glu35Gly	GQX59_12505		CopG family transcriptional regulator	~/snps_BHZ660.tab
CP046932	2867809	snp	A	G	G:20 A:0	CDS	+	104/252	35/83	missense_variant c.104A>G p.Glu35Gly	GQX59_12505		CopG family transcriptional regulator	~/snps_B114_09C.tab
CP046932	2990975	snp	T	G	G:20 T:0	CDS	-	24/678	8/225	synonymous_variant c.24A>C p.Ile8Ile	GQX59_13015		hypothetical protein	~/snps_BHZ480.tab
CP046932	2990975	snp	T	G	G:20 T:0	CDS	-	24/678	8/225	synonymous_variant c.24A>C p.Ile8Ile	GQX59_13015		hypothetical protein	~/snps_B115_02A.tab
CP046932	2990975	snp	T	G	G:20 T:0	CDS	-	24/678	8/225	synonymous_variant c.24A>C p.Ile8Ile	GQX59_13015		hypothetical protein	~/snps_BHZ684.tab
CP046932	2990975	snp	T	G	G:20 T:0	CDS	-	24/678	8/225	synonymous_variant c.24A>C p.Ile8Ile	GQX59_13015		hypothetical protein	~/snps_BHZ630.tab
CP046932	2990975	snp	T	G	G:20 T:0	CDS	-	24/678	8/225	synonymous_variant c.24A>C p.Ile8Ile	GQX59_13015		hypothetical protein	~/snps_BHZ333.tab
CP046932	2990975	snp	T	G	G:20 T:0	CDS	-	24/678	8/225	synonymous_variant c.24A>C p.Ile8Ile	GQX59_13015		hypothetical protein	~/snps_BHZ819.tab
CP046932	2990975	snp	T	G	G:20 T:0	CDS	-	24/678	8/225	synonymous_variant c.24A>C p.Ile8Ile	GQX59_13015		hypothetical protein	~/snps_BHZ695.tab
CP046932	2990975	snp	T	G	G:20 T:0	CDS	-	24/678	8/225	synonymous_variant c.24A>C p.Ile8Ile	GQX59_13015		hypothetical protein	~/snps_BHZ777.tab
CP046932	2990975	snp	T	G	G:20 T:0	CDS	-	24/678	8/225	synonymous_variant c.24A>C p.Ile8Ile	GQX59_13015		hypothetical protein	~/snps_BHZ231.tab
CP046932	2990975	snp	T	G	G:20 T:0	CDS	-	24/678	8/225	synonymous_variant c.24A>C p.Ile8Ile	GQX59_13015		hypothetical protein	~/snps_BHZ153.tab
CP046932	2990975	snp	T	G	G:20 T:0	CDS	-	24/678	8/225	synonymous_variant c.24A>C p.Ile8Ile	GQX59_13015		hypothetical protein	~/snps_BHZ26.tab
CP046932	2990975	snp	T	G	G:20 T:0	CDS	-	24/678	8/225	synonymous_variant c.24A>C p.Ile8Ile	GQX59_13015		hypothetical protein	~/snps_BHZ784.tab
CP046932	2990975	snp	T	G	G:20 T:0	CDS	-	24/678	8/225	synonymous_variant c.24A>C p.Ile8Ile	GQX59_13015		hypothetical protein	~/snps_BHZ660.tab
CP046932	2990975	snp	T	G	G:20 T:0	CDS	-	24/678	8/225	synonymous_variant c.24A>C p.Ile8Ile	GQX59_13015		hypothetical protein	~/snps_B114_09C.tab
