# Supplementary material for: Whole-genome analyses reveal a novel prophage and cgSNPs-derived sublineages of Brachyspira hyodysenteriae ST196
Source: BMC Genomics. 2022 Feb 15;23:131. doi: 10.1186/s12864-022-08347-5 (PMC8845278; doi:10.1186/s12864-022-08347-5)
Supplement: Supplementary file 11 — Additional file 11: Alignment scores of B. hyodysenteriae ST196 isolates obtained with Snippy. [file 12864_2022_8347_MOESM11_ESM.xlsx]

## Sheet: Sheet2
ID	LENGTH	ALIGNED	ALIGNED BASES (%)	UNALIGNED	VARIANT	HET	MASKED	LOWCOV
BHZ333_SR_Filt.fasta_SNPs_Annotation	3085162	2985653	96.7746	88722	32	67	0	10720
BHZ630_SR_Filt.fasta_SNPs_Annotation	3085162	3015558	97.7439	56905	35	0	0	12699
B_114_09C_SR_Filt.fasta_SNPs_Annotation	3085162	3016286	97.7675	56048	44	18	0	12810
BHZ660_SR_Filt.fasta_SNPs_Annotation	3085162	3016739	97.7822	55677	80	0	0	12746
B_115_02A_SR_Filt.fasta_SNPs_Annotation	3085162	3017016	97.7912	55233	45	18	0	12895
BHZ777_SR_Filt.fasta_SNPs_Annotation	3085162	3017614	97.8106	54802	94	0	0	12746
BHZ819_SR_Filt.fasta_SNPs_Annotation	3085162	3018057	97.8249	54010	165	0	0	13095
BHZ695_SR_Filt.fasta_SNPs_Annotation	3085162	3018061	97.825	54083	78	0	0	13018
BHZ480_SR_Filt.fasta_SNPs_Annotation	3085162	3018257	97.8314	54209	36	57	0	12639
BHZ231_SR_Filt.fasta_SNPs_Annotation	3085162	3019374	97.8676	52219	55	0	0	13569
BHZ684_SR_Filt.fasta_SNPs_Annotation	3085162	3019845	97.8829	51352	80	67	0	13898
BHZ153_SR_Filt.fasta_SNPs_Annotation	3085162	3020602	97.9074	51972	39	0	0	12588
BHZ26_SR_Filt.fasta_SNPs_Annotation	3085162	3020649	97.9089	51293	32	0	0	13220
BHZ784_SR_Filt.fasta_SNPs_Annotation	3085162	3020968	97.9193	51776	35	0	0	12418
Reference	3085162	3085162	100	0	0	0	0	0
	Average	3.01605e+06
	STDEV	8912.31
